# Supplementary material for: Development of a Toll-Like Receptor-Based Gene Signature That Can Predict Prognosis, Tumor Microenvironment, and Chemotherapy Response for Hepatocellular Carcinoma
Source: Front Mol Biosci. 2021 Sep 21;8:729789. doi: 10.3389/fmolb.2021.729789 (PMC8490642; doi:10.3389/fmolb.2021.729789)
Supplement: Supplementary file 2 [file DataSheet1.ZIP]

Archive with 64 entries (51 files):
- Original Source Data/
- Original Source Data/Figure 1/
- Original Source Data/Figure 1/Figure 1A.xlsx
- Original Source Data/Figure 1/Figure 1B.xlsx
- Original Source Data/Figure 1/Figure 1C.xlsx
- Original Source Data/Figure 1/Figure 1D.xlsx
- Original Source Data/Figure 1/Figure 1E.xlsx
- Original Source Data/Figure 1/Figure 1F.xlsx
- Original Source Data/Figure 2/
- Original Source Data/Figure 2/Figure 2A, B.xlsx
- Original Source Data/Figure 2/Figure 2C, D.xlsx
- Original Source Data/Figure 3/
- Original Source Data/Figure 3/Figure 3A.xlsx
- Original Source Data/Figure 3/Figure 3B.xlsx
- Original Source Data/Figure 3/Figure 3C.xlsx
- Original Source Data/Figure 3/Figure 3D-F.xlsx
- Original Source Data/Figure 4/
- Original Source Data/Figure 4/Figure 4A.xlsx
- Original Source Data/Figure 4/Figure 4B.xlsx
- Original Source Data/Figure 5/
- Original Source Data/Figure 5/Figure 5A, B.xlsx
- Original Source Data/Figure 5/Figure 5C-J.xlsx
- Original Source Data/Figure 6/
- Original Source Data/Figure 6/Figure 6A-C.xlsx
- Original Source Data/Figure 6/Figure 6D.xlsx
- Original Source Data/Figure 7/
- Original Source Data/Figure 7/Figure 7A.xlsx
- Original Source Data/Figure 7/Figure 7B, C.xlsx
- Original Source Data/Figure 8/
- Original Source Data/Figure 8/Figure 8A-Western blot/
- Original Source Data/Figure 8/Figure 8A-Western blot/GAPDH-36kDa.tif
- Original Source Data/Figure 8/Figure 8A-Western blot/IRAK1-77kDa.tif
- Original Source Data/Figure 8/Figure 8A-Western blot/MAP2K2-44kDa.tif
- Original Source Data/Figure 8/Figure 8A-Western blot/MAP3K7-67kDa.tif
- Original Source Data/Figure 8/Figure 8A-Western blot/RAC1-21kDa.tif
- Original Source Data/Figure 8/Figure 8A-Western blot/SPP1-35kDa.tif
- Original Source Data/Figure 8/Figure 8A-Western blot/TRAF3-64kDa.tif
- Original Source Data/Figure 8/Figure 8B.xlsx
- Original Source Data/Figure 8/Figure 8C.xlsx
- Original Source Data/Figure 8/Figure 8D.xlsx
- Original Source Data/Figure 8/Figure 8E.xlsx
- Original Source Data/Figure 8/Figure 8F.xlsx
- Original Source Data/Figure 8/Figure 8G.xlsx
- Original Source Data/Figure 9/
- Original Source Data/Figure 9/Figure 9A.xlsx
- Original Source Data/Figure 9/Figure 9B.xlsx
- Original Source Data/Figure 9/Figure 9C-Clone formation assay/
- Original Source Data/Figure 9/Figure 9C-Clone formation assay/HepG2-si-MAP2K2#1.jpg
- Original Source Data/Figure 9/Figure 9C-Clone formation assay/HepG2-si-MAP2K2#2.jpg
- Original Source Data/Figure 9/Figure 9C-Clone formation assay/HepG2-si-NC.JPG
- Original Source Data/Figure 9/Figure 9C-Clone formation assay/Huh7-si-MAP2K2#1.jpg
- Original Source Data/Figure 9/Figure 9C-Clone formation assay/Huh7-si-MAP2K2#2.jpg
- Original Source Data/Figure 9/Figure 9C-Clone formation assay/Huh7-si-NC.JPG
- Original Source Data/Figure 9/Figure 9D.xlsx
- Original Source Data/Figure 9/Figure 9E.xlsx
- Original Source Data/Figure 9/Figure 9F-Flow cytometry/
- Original Source Data/Figure 9/Figure 9F-Flow cytometry/HepG2-si-MAP2K2#1.pdf
- Original Source Data/Figure 9/Figure 9F-Flow cytometry/HepG2-si-MAP2K2#2.pdf
- Original Source Data/Figure 9/Figure 9F-Flow cytometry/HepG2-si-NC.pdf
- Original Source Data/Figure 9/Figure 9F-Flow cytometry/Huh7-si-MAP2K2#1.pdf
- Original Source Data/Figure 9/Figure 9F-Flow cytometry/Huh7-si-MAP2K2#2.pdf
- Original Source Data/Figure 9/Figure 9F-Flow cytometry/Huh7-si-NC.pdf
- Original Source Data/Figure 9/Figure 9G.xlsx
- Original Source Data/Figure 9/Figure 9H.xlsx
