# Supplementary material for: Development of a Toll-Like Receptor-Based Gene Signature That Can Predict Prognosis, Tumor Microenvironment, and Chemotherapy Response for Hepatocellular Carcinoma
Source: Front Mol Biosci. 2021 Sep 21;8:729789. doi: 10.3389/fmolb.2021.729789 (PMC8490642; doi:10.3389/fmolb.2021.729789)
Supplement: Supplementary file 2 [file DataSheet1.ZIP › Original Source Data/Figure 1/Figure 1A.xlsx]

## Sheet: Sheet1
Genes	logFC	AveExpr	t	P.Value	adj.P.Val	B
MAP2K2	1.26201	6.13094	14.1375	1.75948e-37	1.46037e-35	74.27
IRAK1	1.81329	5.66014	13.8539	2.70594e-36	1.12297e-34	71.5534
MAPK3	1.27751	4.56523	13.5462	5.1262e-35	1.41825e-33	68.63
IRF3	1.27589	5.14473	13.0627	4.94502e-33	1.02609e-31	64.0901
FOS	-2.87013	5.32091	-11.3476	2.94543e-26	4.88942e-25	48.6041
TAB1	0.936151	4.11503	11.0339	4.53237e-25	6.26978e-24	45.8934
RAC1	0.862191	7.24353	10.1878	5.84215e-22	6.92712e-21	38.7974
PIK3R3	0.920451	2.23234	9.72735	2.49849e-20	2.59219e-19	35.08
MAPK11	1.3229	2.57309	9.58757	7.6502e-20	7.05518e-19	33.973
MAP2K7	0.709382	4.28894	9.32269	6.20152e-19	5.14726e-18	31.9038
IRF5	1.02262	3.01219	9.19504	1.67743e-18	1.2657e-17	30.9203
RELA	0.654615	5.3986	8.85703	2.23959e-17	1.54905e-16	28.3602
MAPK9	0.82763	3.68713	8.71183	6.68443e-17	4.26775e-16	27.2807
TRAF3	0.826759	2.11919	8.20478	2.76259e-15	1.63782e-14	23.6101
FADD	0.798302	3.08797	8.10934	5.47018e-15	2.87036e-14	22.937
CASP8	0.912569	3.66649	8.10773	5.53323e-15	2.87036e-14	22.9257
MAPK12	1.16054	1.59094	7.48474	4.14957e-13	2.02596e-12	18.677
MAP3K7	0.733166	3.27547	7.22387	2.34681e-12	1.08214e-11	16.975
IKBKG	1.04067	2.90068	7.11872	4.65736e-12	2.03453e-11	16.3023
PIK3R2	0.437359	0.620085	7.05346	7.09967e-12	2.94636e-11	15.8887
PIK3CB	0.666755	3.15533	6.94167	1.45175e-11	5.73787e-11	15.1873
CD14	-1.25511	8.12016	-6.79309	3.70665e-11	1.39147e-10	14.2687
IKBKE	1.07056	2.00966	6.78677	3.85589e-11	1.39147e-10	14.2301
IRAK4	0.528799	2.52949	6.69503	6.82228e-11	2.35937e-10	13.6713
TIRAP	0.650435	2.74353	6.39147	4.3173e-10	1.43334e-09	11.8668
IKBKB	0.626264	3.15808	6.14836	1.80268e-09	5.75472e-09	10.4716
MAPK1	0.680265	3.89165	6.07449	2.75906e-09	8.48156e-09	10.0565
TLR4	-0.734156	1.87454	-5.90592	7.17608e-09	2.12719e-08	9.12537
CCL3	-0.899938	2.2554	-5.89347	7.69442e-09	2.2022e-08	9.05748
IFNAR2	0.50384	2.79705	5.76282	1.58845e-08	4.39471e-08	8.35233
JUN	-0.919846	6.0845	-5.67973	2.50157e-08	6.69774e-08	7.91093
RIPK1	0.459955	4.20339	5.63748	3.14509e-08	8.15758e-08	7.68857
MAP2K3	-0.536429	5.47116	-5.45495	8.32162e-08	2.04346e-07	6.7445
IL1B	-0.730018	1.14008	-5.45383	8.37079e-08	2.04346e-07	6.73879
MAPK14	0.511096	4.77736	5.42815	9.57841e-08	2.27145e-07	6.60818
TBK1	0.485042	3.73737	5.36292	1.34581e-07	3.10283e-07	6.27875
SPP1	2.54563	6.56682	5.22042	2.79588e-07	6.27183e-07	5.57128
CHUK	0.426141	3.12736	4.9502	1.07001e-06	2.33712e-06	4.27591
TICAM1	0.580411	4.26296	4.87842	1.5133e-06	3.22062e-06	3.94211
CCL4	-0.795459	2.26679	-4.84886	1.74345e-06	3.61765e-06	3.80588
MAP2K1	-0.48377	4.51268	-4.81614	2.03744e-06	4.12458e-06	3.656
CTSK	0.911693	3.07331	4.63372	4.78033e-06	9.44685e-06	2.83706
TOLLIP	0.317776	6.16763	4.35487	1.66967e-05	3.22285e-05	1.64067
TLR5	0.52031	1.30958	4.18539	3.4598e-05	6.52645e-05	0.9467
MAPK13	0.935497	1.92065	4.12494	4.46045e-05	8.22704e-05	0.70532
CXCL10	1.12751	4.44831	3.88708	0.000117634	0.000212253	-0.212934
MYD88	-0.39647	4.75341	-3.83452	0.000144805	0.000255719	-0.408987
MAP2K6	0.594048	1.91567	3.81836	0.000154282	0.000266779	-0.468739
STAT1	0.67728	6.17479	3.80857	0.000160308	0.000271543	-0.504844
AKT2	0.338982	5.37737	3.79352	0.00017001	0.000282217	-0.56019
TLR3	-0.447921	1.68053	-3.76962	0.000186559	0.000303616	-0.647634
IL6	-0.462091	0.626061	-3.73557	0.000212778	0.000339626	-0.771326
LY96	0.773047	3.78835	3.35078	0.000877673	0.00137447	-2.09557
MAP3K8	0.502467	2.31865	3.17554	0.0016042	0.00246571	-2.65343
CXCL11	0.587711	1.60813	3.02619	0.00262673	0.00396397	-3.10635
MAPK8	0.230296	3.03611	2.72088	0.00677748	0.0100452	-3.96694
PIK3CA	0.219792	1.91645	2.49236	0.0130689	0.0190301	-4.55326
TLR2	-0.352307	1.69792	-2.25282	0.0247787	0.0354591	-5.11417
LBP	-0.615598	8.66624	-2.2325	0.0261008	0.0367181	-5.15921
CXCL9	0.586281	3.35049	2.17238	0.0303779	0.0420228	-5.29014
TRAF6	0.150013	1.91387	1.974	0.0490274	0.0659036	-5.69732
TLR7	0.152504	0.503428	1.97223	0.0492292	0.0659036	-5.70077
MAP2K4	-0.169851	3.34665	-1.89245	0.0591082	0.0778728	-5.8536
TAB2	-0.195227	4.33822	-1.59375	0.111734	0.144904	-6.37058
TLR8	-0.137966	0.572149	-1.52708	0.127483	0.161022	-6.47402
IFNAR1	-0.113389	4.7332	-1.52484	0.128042	0.161022	-6.47743
TLR6	0.0954652	0.626353	1.23619	0.21707	0.268908	-6.87414
AKT3	0.157954	1.54915	1.19408	0.23311	0.281222	-6.92513
NFKB1	0.140412	3.91467	1.19235	0.233787	0.281222	-6.92719
PIK3R1	-0.172417	4.45173	-1.13112	0.258639	0.306672	-6.9981
TLR1	-0.148609	1.74216	-1.04366	0.297236	0.347473	-7.09295
TNF	-0.0741278	0.449116	-0.992685	0.321427	0.370534	-7.14472
CXCL8	-0.301941	2.89451	-0.977791	0.328733	0.373764	-7.15937
PIK3R5	-0.104493	1.34701	-0.957582	0.338817	0.380024	-7.17888
CCL5	-0.203103	4.26639	-0.917246	0.359533	0.397883	-7.21662
CD86	-0.123404	1.92984	-0.877871	0.380509	0.415556	-7.25189
PIK3CD	-0.0952439	1.62768	-0.732353	0.464356	0.500539	-7.36888
AKT1	0.0647518	4.28302	0.661979	0.508342	0.540928	-7.41789
CD40	0.107656	4.0831	0.621582	0.534549	0.556641	-7.44379
PIK3CG	0.0488814	0.505118	0.617238	0.537408	0.556641	-7.44648
IRF7	0.0941376	4.78503	0.608427	0.543228	0.556641	-7.45187
MAPK10	0.0275241	0.619073	0.26548	0.790768	0.800412	-7.60166
NFKBIA	0.002182	7.09986	0.0189769	0.984868	0.984868	-7.63672
