# Supplementary material for: Development of a Toll-Like Receptor-Based Gene Signature That Can Predict Prognosis, Tumor Microenvironment, and Chemotherapy Response for Hepatocellular Carcinoma
Source: Front Mol Biosci. 2021 Sep 21;8:729789. doi: 10.3389/fmolb.2021.729789 (PMC8490642; doi:10.3389/fmolb.2021.729789)
Supplement: Supplementary file 2 [file DataSheet1.ZIP › Original Source Data/Figure 1/Figure 1C.xlsx]

## Sheet: Sheet1
id	futime	fustat	MAP2K2	IRAK1	RAC1	TRAF3	MAP3K7	SPP1	riskScore	risk
TCGA-FV-A495-01A	0.00273973	0	7.05852	5.7559	7.23901	1.42102	2.47005	6.76225	17.5453	low
TCGA-ED-A7PZ-01A	0.0164384	0	6.12184	6.18842	7.13726	1.42424	3.38958	8.48413	20.3642	high
TCGA-ED-A7PX-01A	0.0164384	0	6.9103	6.89727	8.38823	3.1025	3.64462	9.46828	36.8029	high
TCGA-ED-A97K-01A	0.0164384	0	5.55899	5.96855	8.20036	3.20167	4.33085	10.0606	33.7482	high
TCGA-BC-A3KF-01A	0.0219178	0	6.62964	5.12869	7.28261	1.54404	2.90005	2.37734	13.0747	low
TCGA-DD-A4NR-01A	0.0246575	1	6.80653	6.54541	7.58922	3.17699	3.88398	11.9756	36.2754	high
TCGA-RC-A6M6-01A	0.0246575	0	6.09816	6.04035	7.64944	3.29582	3.69545	6.29397	24.2655	high
TCGA-DD-AACK-01A	0.0246575	0	6.15623	6.31898	7.23234	2.56537	3.71313	11.5149	29.2045	high
TCGA-FV-A496-01A	0.0273973	0	5.23445	5.72202	7.08768	2.42154	3.81449	3.06264	15.4581	low
TCGA-DD-A3A8-01A	0.030137	1	5.82982	4.72596	6.54514	1.31538	2.43201	4.19875	11.2873	low
TCGA-DD-AADM-01A	0.0328767	1	6.44975	6.03485	6.79938	1.66796	2.60546	11.504	22.4404	high
TCGA-FV-A4ZQ-01A	0.0328767	0	6.43375	5.42583	7.32889	2.62483	3.94455	4.83254	18.7403	low
TCGA-DD-A11B-01A	0.0383562	1	5.29761	5.40068	7.24985	2.81493	3.75118	3.45139	16.4848	low
TCGA-RC-A6M5-01A	0.0410959	0	6.33764	5.89069	6.93797	1.55254	3.04197	7.50794	17.9952	low
TCGA-DD-AAC8-01A	0.0438356	1	6.51597	6.26037	7.69851	2.23059	3.6778	10.8419	29.5902	high
TCGA-EP-A2KC-01A	0.0520548	1	6.38	5.95231	7.71499	2.34929	4.33346	9.85667	28.4116	high
TCGA-BW-A5NO-01A	0.0547945	0	6.1532	6.73357	7.4654	2.07354	3.4817	6.34099	21.7392	high
TCGA-5C-AAPD-01A	0.0547945	0	7.13985	6.72583	7.85489	1.89148	3.56466	6.54812	24.068	high
TCGA-ZP-A9D1-01A	0.0575342	0	6.27404	7.04069	7.60961	3.62268	3.79715	11.4356	38.0423	high
TCGA-RC-A6M4-01A	0.060274	0	5.85712	7.32348	6.74591	1.59371	2.12559	3.63544	14.8743	low
TCGA-T1-A6J8-01A	0.0630137	0	5.96881	6.83719	6.99237	2.69444	2.7212	9.01378	24.0961	high
TCGA-G3-AAV4-01A	0.0739726	1	6.52647	5.50729	7.43918	1.73699	3.02886	2.80638	14.7135	low
TCGA-WQ-A9G7-01A	0.0821918	0	6.95524	6.49994	8.12894	2.42085	3.50835	5.9101	25.0539	high
TCGA-GJ-A6C0-01A	0.0849315	1	6.81514	6.17789	7.21143	2.38502	4.14889	9.68175	26.3872	high
TCGA-BC-A10Z-01A	0.0931507	1	5.91805	6.26656	7.47002	2.37957	3.85008	6.60934	22.1356	high
TCGA-2Y-A9HA-01A	0.0986301	1	5.29901	5.91873	7.25189	2.84003	4.65252	11.0785	29.008	high
TCGA-DD-A73E-01A	0.120548	0	6.51876	5.05642	7.93598	1.96424	3.30103	4.34517	17.6363	low
TCGA-5R-AAAM-01A	0.126027	1	6.56599	5.95416	7.09644	1.97455	2.65094	7.41191	19.1593	low
TCGA-UB-A7MD-01A	0.142466	1	6.74449	7.00091	7.49672	2.78287	3.86203	12.2629	36.1949	high
TCGA-G3-A7M9-01A	0.153425	1	7.37113	7.49357	7.94288	3.55164	5.45569	9.45622	42.5287	high
TCGA-ED-A8O6-01A	0.153425	1	6.82909	6.22643	7.79707	2.22285	3.34848	9.80677	27.9663	high
TCGA-KR-A7K0-01A	0.178082	1	5.9894	5.01724	7.00395	2.26824	3.41056	11.8949	23.7897	high
TCGA-G3-AAV6-01A	0.178082	1	7.25182	5.45499	7.34119	2.43479	3.45867	5.81698	19.5613	low
TCGA-GJ-A9DB-01A	0.183562	1	6.50037	5.95887	7.38345	3.06824	3.98567	8.00144	25.5013	high
TCGA-DD-A11A-01A	0.216438	0	5.64934	6.17217	7.83551	1.38891	4.29108	7.13212	22.0338	high
TCGA-CC-5260-01A	0.238356	1	7.79419	7.65253	9.15293	3.81112	4.23627	13.7743	68.3789	high
TCGA-HP-A5MZ-01A	0.249315	1	6.24155	6.52733	7.31968	2.23466	3.11328	11.8148	28.8154	high
TCGA-BC-A10W-01A	0.249315	1	5.75111	6.16589	7.73707	3.40583	4.51164	13.5898	40.6177	high
TCGA-QA-A7B7-01A	0.257534	0	6.80255	6.31331	7.05612	2.80107	4.58051	1.98841	17.5521	low
TCGA-CC-5261-01A	0.265753	1	6.90233	6.68884	7.52557	3.31029	4.33746	6.5449	27.4044	high
TCGA-CC-A1HT-01A	0.276712	1	6.93006	7.15129	9.64621	3.22425	4.99319	10.4693	55.5228	high
TCGA-CC-5264-01A	0.279452	1	6.39048	7.15812	8.64659	2.71846	3.32346	8.86088	35.3136	high
TCGA-CC-5262-01A	0.282192	1	7.14984	6.47399	8.04155	2.73889	3.31251	12.1896	37.0058	high
TCGA-DD-AACL-01A	0.293151	1	6.55527	6.66232	8.08217	2.82514	3.93909	7.86189	30.0344	high
TCGA-DD-AADF-01A	0.315068	1	6.86077	5.25383	6.66519	0.926295	2.11437	1.6696	10.1669	low
TCGA-CC-5258-01A	0.353425	1	5.9864	5.28171	6.88389	2.84193	4.37212	5.96252	18.824	low
TCGA-CC-5263-01A	0.353425	1	6.81077	6.64591	8.55403	3.52315	5.34049	9.86937	43.6517	high
TCGA-DD-AAD0-01A	0.375342	0	6.09992	4.91048	7.69395	2.41618	3.8302	7.76892	21.8278	high
TCGA-CC-A8HT-01A	0.383562	1	7.92427	6.49045	8.51784	2.98153	4.32425	10.2989	40.3917	high
TCGA-DD-AAE6-01A	0.386301	0	5.95174	6.25322	6.77959	1.21172	3.35324	1.298	12.0547	low
TCGA-BC-A112-01A	0.419178	1	6.84644	6.40784	7.86154	3.56985	4.33154	12.7071	42.2313	high
TCGA-DD-AACX-01A	0.465753	0	6.31391	6.71803	7.21856	1.45649	3.1827	9.78485	23.5244	high
TCGA-DD-A39Y-01A	0.468493	1	7.2455	6.34801	8.47665	2.22307	3.75166	11.3595	36.6059	high
TCGA-DD-AACZ-01A	0.468493	1	6.22397	6.3394	8.79799	2.4964	4.34117	10.5066	38.0114	high
TCGA-G3-A3CI-01A	0.493151	0	5.77175	4.42919	6.3723	1.98784	2.81756	1.68159	10.0332	low
TCGA-DD-A1EI-01A	0.50137	0	5.74036	6.02515	8.0695	2.99281	3.77432	5.98901	24.6811	high
TCGA-FV-A3R2-01A	0.531507	1	7.05858	7.16329	7.64089	3.90495	3.04587	2.75328	23.3184	high
TCGA-DD-AACH-01A	0.534247	1	6.30652	7.17888	7.64438	2.77391	3.45435	9.92751	31.6449	high
TCGA-CC-A9FS-01A	0.578082	0	6.51814	6.576	6.67347	2.27197	2.62447	4.71952	16.5078	low
TCGA-UB-A7MF-01A	0.586301	1	6.54605	6.49406	7.62454	2.10644	3.24795	6.66928	22.383	high
TCGA-CC-A7IE-01A	0.594521	1	6.51704	5.8001	7.36851	2.53585	3.76866	8.83231	24.5012	high
TCGA-CC-A123-01A	0.6	0	6.61663	5.1305	7.86698	1.54045	2.74179	6.58639	18.6013	low
TCGA-DD-A119-01A	0.610959	1	6.36025	4.47104	7.86457	1.6352	2.2266	10.3998	21.3154	high
TCGA-MR-A520-01A	0.627397	0	5.46594	4.33315	6.38136	2.00079	2.90959	1.13101	9.59608	low
TCGA-DD-A3A1-01A	0.638356	1	6.14973	5.39569	7.0951	1.63366	2.08689	12.4509	22.5563	high
TCGA-FV-A3I1-01A	0.676712	1	5.71372	7.05093	6.7169	3.0994	3.93018	11.4806	30.15	high
TCGA-CC-A9FW-01A	0.679452	0	6.63533	6.17053	7.31736	2.87825	3.68756	9.56441	27.3227	high
TCGA-CC-5259-01A	0.684932	0	5.41727	4.61076	7.28873	1.23768	2.32352	5.30551	13.3126	low
TCGA-2Y-A9HB-01A	0.712329	0	6.1586	5.27376	6.96639	1.95859	3.20308	5.9725	16.288	low
TCGA-4R-AA8I-01A	0.717808	1	5.8341	6.40097	7.69056	2.85373	3.13661	6.97049	24.1178	high
TCGA-CC-A7IK-01A	0.717808	1	5.9212	5.74091	7.41135	2.4596	4.76023	11.0098	28.7872	high
TCGA-CC-A5UE-01A	0.745205	1	5.95606	7.45468	8.00932	2.2326	4.0535	10.656	35.0093	high
TCGA-CC-A7IL-01A	0.761644	1	6.08648	5.75129	6.07432	1.10001	2.46696	7.78187	14.0108	low
TCGA-CC-A8HV-01A	0.764384	1	7.14152	6.02502	6.93713	1.67654	3.99613	3.29415	15.5649	low
TCGA-DD-A73B-01A	0.775342	1	5.9044	4.56159	7.15359	2.12658	3.77928	4.70117	15.1999	low
TCGA-MI-A75C-01A	0.79726	0	5.61657	5.333	6.76027	2.28062	2.86701	11.9934	22.6225	high
TCGA-ED-A66Y-01A	0.810959	1	6.38417	6.42416	7.58052	3.14051	3.88162	6.43367	25.1673	high
TCGA-CC-A7IG-01A	0.819178	1	7.46417	6.63177	7.74821	2.51144	2.94786	7.37871	25.7075	high
TCGA-CC-A3M9-01A	0.821918	1	7.36788	7.97956	8.80203	4.46714	3.72015	9.47925	52.6328	high
TCGA-CC-A8HS-01A	0.821918	1	6.69081	5.41639	7.0405	4.34482	4.4305	2.87302	19.828	low
TCGA-CC-A3MA-01A	0.830137	1	6.63834	7.3218	8.32873	2.92882	3.62815	13.8474	47.9736	high
TCGA-EP-A3JL-01A	0.830137	0	6.61688	6.77737	7.56702	2.04686	2.73934	9.93416	26.8125	high
TCGA-CC-A5UD-01A	0.832877	1	5.70647	5.46649	8.32448	3.08155	3.95969	8.34419	28.7674	high
TCGA-BC-A10R-01A	0.843836	1	5.75933	6.02137	7.9335	1.62417	2.50983	11.7038	27.0964	high
TCGA-UB-AA0V-01A	0.860274	0	4.99339	4.81327	6.74066	2.10997	3.18381	6.32474	14.8884	low
TCGA-CC-A3MB-01A	0.863014	1	7.08115	6.81749	7.94081	2.335	4.02057	4.16869	23.0237	high
TCGA-5C-A9VH-01A	0.882192	0	6.31151	5.82669	7.6672	2.49763	3.51001	4.31471	19.2826	low
TCGA-UB-AA0U-01A	0.89589	0	5.81235	5.50102	6.88369	3.0649	3.62327	5.69007	18.4832	low
TCGA-5C-A9VG-01A	0.89863	0	6.86373	7.54424	7.45469	1.69019	4.2578	4.04193	20.998	high
TCGA-MR-A8JO-01A	0.90411	0	6.06231	4.96405	6.58967	1.80381	3.14189	10.9822	19.4318	low
TCGA-ZS-A9CG-01A	0.934247	0	5.67697	5.30136	6.67694	1.24592	3.20004	7.5712	15.4754	low
TCGA-CC-A8HU-01A	0.942466	1	7.21971	7.14781	8.46443	2.17613	3.59619	8.11599	32.0441	high
TCGA-WJ-A86L-01A	0.945205	0	6.66184	6.29486	6.7614	3.71462	4.12214	5.1787	21.5821	high
TCGA-CC-A5UC-01A	0.950685	1	6.74062	4.97977	7.61604	2.2007	3.51973	6.82028	20.0474	low
TCGA-DD-AAC9-01A	0.950685	0	5.5882	5.0701	6.54293	1.88387	2.4714	8.72729	16.2451	low
TCGA-DD-A1EE-01A	0.956164	1	6.3063	7.60528	7.64207	2.93489	3.15462	10.5064	34.2001	high
TCGA-G3-AAV5-01A	0.969863	0	6.94518	5.38603	7.81251	2.15131	3.0906	11.3084	27.7157	high
TCGA-2Y-A9H6-01A	0.978082	0	6.37527	5.92761	6.95129	2.27563	4.22288	6.88341	20.2536	high
TCGA-K7-AAU7-01A	0.983562	0	6.55976	6.18305	7.97689	3.59126	4.39668	11.3999	38.868	high
TCGA-G3-AAV1-01A	0.983562	1	5.84948	5.85353	7.29909	1.74278	3.52533	10.3552	23.5141	high
TCGA-G3-AAV7-01A	0.989041	0	6.89257	8.73654	8.63401	3.04345	4.83035	11.1272	54.2859	high
TCGA-G3-A7M7-01A	0.989041	0	6.72036	6.18635	7.22503	1.93793	2.70496	11.4234	25.6719	high
TCGA-EP-A3RK-01A	0.994521	0	6.807	7.47226	7.32466	2.42455	3.00006	13.0945	35.3905	high
TCGA-CC-A3MC-01A	0.994521	0	6.01808	6.23024	7.22956	2.32925	3.47121	11.7418	28.0433	high
TCGA-CC-A7IH-01A	1	0	5.81002	5.46179	7.23261	1.53065	3.63879	0.637934	12.2177	low
TCGA-DD-AACF-01A	1	1	6.17011	7.11675	7.40523	2.64933	2.96403	4.38635	20.5698	high
TCGA-FV-A3R3-01A	1.00274	1	6.47994	6.22197	7.27143	1.97593	3.66209	9.72383	24.6827	high
TCGA-LG-A9QD-01A	1.00274	0	5.44977	4.58636	6.68628	1.80827	3.08317	3.99003	12.2214	low
TCGA-G3-AAV2-01A	1.01918	0	6.4444	5.41666	6.87579	2.32583	3.44145	2.60532	14.1457	low
TCGA-DD-A4NQ-01A	1.02192	1	6.12161	6.88509	7.64685	2.18834	3.96733	11.2739	31.9567	high
TCGA-DD-AACD-01A	1.04384	1	5.71239	6.05387	7.16852	1.18218	1.7331	5.8818	15.0929	low
TCGA-CC-A7IJ-01A	1.04658	0	7.7587	6.61084	8.93736	3.31815	5.10431	8.6928	43.3273	high
TCGA-BC-A69I-01A	1.06027	0	5.99228	5.24914	6.90459	1.27709	2.3351	4.81949	13.1393	low
TCGA-LG-A6GG-01A	1.06027	0	6.26913	6.09935	7.15306	2.36845	3.48942	8.49294	22.756	high
TCGA-ED-A7PY-01A	1.06849	0	6.30956	4.96689	7.59062	2.49478	3.29332	0.273783	13.5127	low
TCGA-DD-A1EF-01A	1.07945	1	6.92681	6.00339	7.78317	2.97928	3.69502	7.53027	26.4977	high
TCGA-ZP-A9D4-01A	1.08219	0	5.85792	4.92247	7.07952	1.87442	3.67006	4.79536	15.0733	low
TCGA-WQ-AB4B-01A	1.08219	0	5.72282	5.13489	7.78401	1.79929	2.61705	4.04819	15.6006	low
TCGA-3K-AAZ8-01A	1.08493	0	6.91531	6.82744	7.13055	2.40608	3.05969	4.2206	18.8622	low
TCGA-CC-A7II-01A	1.09315	0	6.82962	6.01248	7.73366	3.47482	4.06783	7.85831	28.8468	high
TCGA-ED-A7XP-01A	1.09589	0	6.22129	5.90936	7.11794	1.92431	3.82785	7.1915	19.8669	low
TCGA-ED-A66X-01A	1.11233	0	6.43204	6.55956	7.50943	2.80159	3.9522	8.94051	28.34	high
TCGA-ED-A8O5-01A	1.11233	0	6.83722	5.84868	7.61641	2.33243	2.9085	1.45053	15.5546	low
TCGA-ED-A82E-01A	1.11781	0	6.56907	6.48218	8.04364	2.95937	3.70867	11.5656	36.6911	high
TCGA-BD-A3EP-01A	1.12055	0	6.72872	6.20958	7.59639	3.74691	3.75508	8.49356	30.0678	high
TCGA-DD-AA3A-01A	1.12329	1	6.84431	7.20489	8.11695	2.88441	3.69034	12.7408	42.8825	high
TCGA-G3-AAV3-01A	1.12877	0	6.28433	6.22364	6.97094	1.90725	2.86497	10.5358	23.0894	high
TCGA-YA-A8S7-01A	1.12877	1	7.64627	7.49227	8.39993	3.7032	4.52173	13.4004	57.1416	high
TCGA-DD-A1EL-01A	1.13699	1	5.95148	7.34955	8.66388	2.74299	4.43835	12.8822	48.4317	high
TCGA-DD-AACP-01A	1.13699	0	6.458	6.57803	7.61493	2.8332	3.93988	9.34956	29.7879	high
TCGA-G3-A25S-01A	1.13973	1	5.05586	6.20676	7.55037	1.15734	2.62839	8.2352	19.4625	low
TCGA-DD-A3A7-01A	1.14795	1	8.79311	4.71995	8.4778	1.07779	2.29458	7.64778	21.241	high
TCGA-ED-A627-01A	1.1589	0	5.93975	5.45471	7.55731	2.42853	3.83082	6.52812	20.7615	high
TCGA-DD-AADC-01A	1.16438	1	5.50145	4.87568	7.36056	2.24608	4.18951	10.2963	23.3606	high
TCGA-LG-A9QC-01A	1.16438	0	6.18433	5.85679	7.19928	1.96196	3.41377	3.43214	15.6753	low
TCGA-ED-A7XO-01A	1.16986	0	6.62385	5.53101	6.93927	2.33285	3.15362	4.69122	16.2569	low
TCGA-G3-A7M8-01A	1.17808	0	5.57155	5.13806	6.50076	1.99978	2.828	4.62378	13.0984	low
TCGA-DD-AACQ-01A	1.18356	1	5.86451	6.49436	7.03772	3.05732	3.60209	4.34296	19.3519	low
TCGA-DD-AADQ-01A	1.19452	0	6.0572	4.28765	7.10915	1.55254	2.18034	2.75621	11.227	low
TCGA-ES-A2HT-01A	1.2	1	6.48991	6.58146	6.71604	1.14357	1.77691	9.50251	18.6238	low
TCGA-BC-A69H-01A	1.21644	0	6.77403	4.70654	7.19667	2.02931	2.87361	8.28906	18.6575	low
TCGA-G3-A7M5-01A	1.22466	0	6.00366	6.56634	6.36971	1.66085	2.07134	1.33564	11.3056	low
TCGA-5R-AA1D-01A	1.23014	0	5.75131	4.61542	7.12265	1.35752	3.66833	11.4358	20.6674	high
TCGA-G3-A25Y-01A	1.23836	1	6.46926	6.32523	7.92446	3.26619	4.0864	8.24869	30.499	high
TCGA-DD-AADO-01A	1.2411	0	6.73638	5.28413	6.80986	1.53726	2.94589	7.07633	16.2198	low
TCGA-DD-AADP-01A	1.25479	0	6.32908	5.85385	6.9051	2.20614	3.63354	7.21068	19.4749	low
TCGA-RC-A7SH-01A	1.28219	0	7.64998	6.49771	7.94518	1.99888	3.70146	3.68383	20.8979	high
TCGA-DD-AACG-01A	1.28493	1	5.20571	5.37818	8.21993	1.72196	3.24467	7.94056	22.1263	high
TCGA-RC-A7SK-01A	1.29315	0	5.83117	5.0459	6.74201	2.07587	3.03683	5.5573	14.7856	low
TCGA-DD-AADS-01A	1.29863	0	4.96423	4.30272	8.17396	1.10051	1.61199	1.64066	11.3747	low
TCGA-G3-AAV0-01A	1.30411	0	6.86998	5.34249	6.7638	1.58599	2.54145	0.64914	10.8426	low
TCGA-DD-AAEB-01A	1.30959	0	4.79544	2.75156	7.88147	0.658809	2.5617	0.673706	8.70381	low
TCGA-G3-AAUZ-01A	1.31507	0	6.57685	5.19192	7.04103	1.78609	2.24628	3.58196	13.3625	low
TCGA-UB-A7ME-01A	1.33151	0	6.36015	5.75477	7.63402	2.38229	3.21688	4.2885	18.4725	low
TCGA-UB-A7MC-01A	1.36986	0	5.90466	6.36341	7.35239	1.97866	4.71402	5.00302	19.9284	low
TCGA-MI-A75E-01A	1.38904	0	6.50157	7.03191	6.99845	2.22559	2.49091	9.58792	24.2711	high
TCGA-K7-A6G5-01A	1.40274	0	6.33306	7.1882	7.15682	1.74764	2.12606	8.51029	21.9648	high
TCGA-K7-A5RG-01A	1.42192	0	6.16894	5.48124	6.56082	2.6588	4.34306	6.64999	18.5422	low
TCGA-5R-AA1C-01A	1.42466	0	5.96355	6.40661	7.10964	1.62405	3.47239	13.0012	27.7695	high
TCGA-G3-A5SM-01A	1.42466	0	5.79353	6.50052	7.20913	2.32091	3.14739	8.27071	22.667	high
TCGA-DD-A3A3-01A	1.46575	1	6.68783	4.46127	6.52971	0.958256	2.21189	11.9461	17.0652	low
TCGA-O8-A75V-01A	1.47397	0	6.31196	5.97951	7.12027	1.95987	2.83552	11.4149	24.5577	high
TCGA-BC-A5W4-01A	1.49863	1	6.62962	6.81411	6.94157	2.03774	2.23168	5.53114	17.8387	low
TCGA-DD-AAE1-01A	1.51233	0	6.19782	5.03601	6.82563	2.20655	3.65159	2.97332	13.6642	low
TCGA-DD-AADU-01A	1.51781	0	5.05421	3.24951	6.50887	1.20827	2.45376	8.9701	12.4377	low
TCGA-2Y-A9H5-01A	1.52055	1	6.15141	5.66274	7.56594	2.86696	4.29308	6.17863	22.5769	high
TCGA-DD-AADY-01A	1.52055	0	6.28096	6.13671	7.07279	1.34699	3.06589	0.191475	11.8907	low
TCGA-DD-AAE0-01A	1.52055	0	7.11906	4.7747	8.50762	2.08405	3.95439	7.55222	24.8393	high
TCGA-WX-AA47-01A	1.52329	1	6.44093	4.56812	5.61965	0.917724	2.1768	8.26585	11.4924	low
TCGA-DD-A1EK-01A	1.52877	1	6.66026	5.33275	6.627	1.8185	2.54641	9.82768	18.7035	low
TCGA-BC-A8YO-01A	1.53973	0	5.71093	6.31191	7.42007	4.19494	4.79505	6.77988	28.5879	high
TCGA-DD-AAD1-01A	1.54521	0	6.26294	5.75532	7.65562	3.70386	4.16818	6.56145	25.9517	high
TCGA-DD-AAE3-01A	1.55068	0	5.43151	3.75252	6.5067	1.12887	2.89486	1.91108	8.79656	low
TCGA-EP-A12J-01A	1.56164	0	6.173	7.15567	6.99195	1.29123	2.84045	2.72888	14.7583	low
TCGA-DD-AADV-01A	1.5726	0	5.83758	5.71409	7.10039	2.15044	3.68679	7.05416	19.3469	low
TCGA-DD-AAEA-01A	1.57534	0	6.63385	5.43201	7.17514	2.31151	3.1767	3.16997	15.3384	low
TCGA-RC-A7SF-01A	1.5863	0	5.45005	4.41342	6.6848	1.63837	2.77819	4.48165	11.9282	low
TCGA-FV-A2QR-01A	1.59178	1	6.44606	7.69464	7.31083	2.7867	3.11277	7.37369	26.4835	high
TCGA-G3-A3CK-01A	1.60274	0	5.92644	5.31377	7.01864	1.71119	3.81247	12.1855	23.9827	high
TCGA-DD-AADW-01A	1.60822	0	6.79335	6.49435	7.68735	2.79936	4.4992	8.46673	29.5343	high
TCGA-RC-A7SB-01A	1.61096	0	6.43879	6.27891	6.85978	2.30084	3.49581	4.98845	17.7353	low
TCGA-G3-A3CJ-01A	1.6274	0	6.28076	4.53608	7.47508	1.35676	2.35741	5.16035	14.1761	low
TCGA-EP-A2KB-01A	1.63288	1	6.80802	4.56515	6.95964	1.52413	3.4724	1.20248	11.2488	low
TCGA-UB-A7MB-01A	1.64658	0	6.98512	6.20575	7.5175	3.03213	4.03297	6.06767	24.21	high
TCGA-DD-A39Z-01A	1.64658	1	7.29874	4.7904	7.80699	2.23233	1.96167	2.22213	14.4618	low
TCGA-DD-A1EC-01A	1.64932	0	6.72558	6.83016	8.13903	3.53518	3.78678	4.22114	26.7638	high
TCGA-EP-A26S-01A	1.66575	0	5.80862	5.32203	6.6874	1.87444	3.03721	5.0717	14.2729	low
TCGA-DD-AAE4-01A	1.66575	0	5.17744	4.41203	7.00541	1.23926	2.44823	0.469173	9.24745	low
TCGA-DD-A3A4-01A	1.67671	1	6.05709	5.89218	6.66761	1.37114	3.30265	2.508	12.4794	low
TCGA-WX-AA44-01A	1.68493	0	6.89934	5.89116	7.63384	2.74841	4.08676	9.90366	29.2681	high
TCGA-G3-A5SL-01A	1.70137	0	5.73916	5.22368	7.06495	1.37092	2.39668	5.7105	14.3266	low
TCGA-EP-A2KA-01A	1.71781	1	7.75634	8.30184	7.21878	2.40804	3.33449	7.99809	29.1204	high
TCGA-MI-A75I-01A	1.72603	0	6.84076	5.75436	6.93682	3.26212	2.67915	8.27142	22.4211	high
TCGA-K7-A5RF-01A	1.72877	0	5.65781	4.99227	6.69454	1.87565	2.95958	6.95499	15.3473	low
TCGA-G3-A7M6-01A	1.73151	0	6.8088	6.3907	8.12448	3.28285	4.78494	11.9022	41.8669	high
TCGA-2Y-A9H8-01A	1.73425	1	6.57698	6.44811	7.07913	3.06064	3.8331	7.00311	23.6531	high
TCGA-DD-AADL-01A	1.74247	0	6.21576	6.52922	7.39453	2.54165	3.42673	4.80813	20.1816	high
TCGA-DD-AAE2-01A	1.74795	0	5.80413	4.97533	6.82227	1.95745	3.25647	4.62957	14.0713	low
TCGA-PD-A5DF-01A	1.75068	1	6.51574	5.4743	7.59718	2.76453	3.1738	8.24347	23.6932	high
TCGA-RC-A7S9-01A	1.75342	0	7.17006	5.2069	6.66352	1.70681	2.96343	2.66172	12.4305	low
TCGA-DD-A39V-01A	1.76164	1	7.20464	6.43027	7.98696	1.83279	2.66472	11.9358	31.3324	high
TCGA-DD-AAE7-01A	1.76438	0	5.07463	4.23389	6.9099	1.43017	3.09162	6.41228	13.4799	low
TCGA-CC-A7IF-01A	1.77808	1	5.56622	5.2389	6.82771	2.3511	2.888	1.48362	12.1467	low
TCGA-G3-A25Z-01A	1.79452	0	6.00371	5.49294	7.09323	1.41937	2.94582	5.8595	15.6229	low
TCGA-DD-AAD2-01A	1.80274	0	6.16122	5.5992	7.06093	2.51768	2.50086	10.7284	23.318	high
TCGA-DD-A4NE-01A	1.80822	1	5.86164	5.82892	7.1467	2.85625	3.83904	2.94536	16.8414	low
TCGA-DD-A11C-01A	1.8137	0	5.59128	5.769	7.15475	1.63418	3.40459	6.57845	17.5891	low
TCGA-G3-A6UC-01A	1.83836	0	6.00581	6.70943	7.2929	1.93502	2.46071	2.69045	15.5821	low
TCGA-DD-AAD6-01A	1.8411	0	4.8185	3.38376	6.73629	0.889584	3.05531	8.88847	12.965	low
TCGA-G3-A3CG-01A	1.84384	0	5.61957	6.88272	7.44319	2.5871	3.29406	6.59481	22.9648	high
TCGA-BC-A3KG-01A	1.86301	0	6.66139	4.86816	7.39794	2.31151	5.18555	5.98247	20.101	high
TCGA-ES-A2HS-01A	1.88493	1	6.78777	5.54891	7.41841	1.4525	1.78127	5.04441	15.324	low
TCGA-DD-A73D-01A	1.89863	0	5.75092	4.3207	6.85827	1.01169	3.04129	5.0811	12.0979	low
TCGA-XR-A8TF-01A	1.89863	1	6.26082	5.6238	7.10467	1.3548	3.17911	2.86012	13.4376	low
TCGA-2Y-A9H9-01A	1.90959	0	6.13421	6.5112	6.95125	1.71405	3.08714	2.32816	14.2431	low
TCGA-G3-A5SJ-01A	1.91233	0	6.386	5.59755	7.78073	2.50677	3.92396	12.9729	33.3101	high
TCGA-MI-A75G-01A	1.91233	0	6.22333	6.87249	6.91611	1.74539	2.90867	4.00632	16.1658	low
TCGA-DD-A73C-01A	1.92055	0	5.54547	5.95737	6.38127	2.41324	3.5322	0.440495	11.7683	low
TCGA-ZP-A9CZ-01A	1.93425	0	6.41931	6.28995	7.08776	2.79409	3.54008	6.56898	21.572	high
TCGA-BC-A10Y-01A	1.94795	1	6.49782	5.35024	7.14289	2.14953	3.8045	4.21045	16.3132	low
TCGA-DD-AAEG-01A	1.96986	0	5.71353	5.98905	6.55296	1.31908	2.17403	6.98367	14.8784	low
TCGA-DD-AAE9-01A	1.97808	0	6.11668	6.06292	7.51974	2.11202	2.24674	7.17338	20.1938	high
TCGA-2Y-A9GS-01A	1.98356	1	5.87313	7.26815	7.54804	3.21565	4.47486	10.5626	35.7619	high
TCGA-DD-A73A-01A	1.99452	0	5.93511	5.44069	6.8816	2.54749	3.42499	8.24669	20.0694	high
TCGA-FV-A2QQ-01A	1.99726	0	6.89377	6.25954	7.57063	2.85454	3.4303	11.5562	32.2969	high
TCGA-G3-A5SK-01A	2.03836	0	4.8376	5.82823	6.62515	1.2856	3.01506	1.76262	11.0014	low
TCGA-MI-A75H-01A	2.04658	0	6.38937	5.15421	7.05855	1.6771	2.21397	8.96177	18.0909	low
TCGA-WX-AA46-01A	2.07123	0	5.15396	3.98142	6.79804	1.27017	3.04552	1.88289	9.62918	low
TCGA-2Y-A9GY-01A	2.07397	1	6.2375	5.76593	7.84794	2.38479	4.2448	9.66644	28.0999	high
TCGA-DD-AAED-01A	2.09041	0	6.13451	4.67552	7.59134	1.39062	3.49051	5.24267	15.7302	low
TCGA-ZP-A9D2-01A	2.09589	1	7.216	6.57632	8.17191	2.42241	5.41929	11.8263	40.8815	high
TCGA-G3-A5SI-01A	2.10411	1	5.75035	6.75534	7.09525	1.49857	3.02435	4.15681	16.0674	low
TCGA-BC-A10X-01A	2.10959	1	5.07618	4.1002	7.21977	1.47066	3.23543	6.14373	14.0458	low
TCGA-G3-A3CH-01A	2.13699	0	5.21743	6.07937	7.17833	2.33887	3.08467	3.19604	15.5964	low
TCGA-ZP-A9CY-01A	2.14247	0	5.55083	5.38516	7.03572	2.26393	3.28505	6.91997	17.9917	low
TCGA-DD-AAEH-01A	2.14795	0	7.2689	6.22455	6.86583	2.50318	2.2191	2.78104	15.1213	low
TCGA-NI-A8LF-01A	2.18904	0	5.20343	4.83939	6.88407	0.89386	2.94408	6.61799	13.5271	low
TCGA-DD-A4NG-01A	2.19726	1	5.50437	4.97711	6.81392	1.92842	2.84747	7.51739	16.1174	low
TCGA-DD-AAEE-01A	2.21918	0	6.50249	5.33483	6.9868	1.81426	3.49977	10.8925	22.3922	high
TCGA-DD-A4NI-01A	2.23562	0	5.18524	4.55745	6.7587	1.35076	3.11909	4.16243	11.7766	low
TCGA-ED-A4XI-01A	2.24384	0	5.37551	5.49015	6.92203	2.35345	3.24674	7.76436	18.7635	low
TCGA-DD-A39W-01A	2.26575	1	5.92622	5.44712	6.3663	2.35304	3.69984	4.91358	14.832	low
TCGA-KR-A7K2-01A	2.27123	0	6.73574	5.2157	7.0774	2.1872	2.87278	2.47151	13.7465	low
TCGA-BC-A10T-01A	2.29315	1	5.89984	6.17681	6.84103	1.51296	3.30604	5.11466	15.6793	low
TCGA-BC-A10U-01A	2.29315	1	6.44077	7.59848	8.1039	2.0432	4.23143	7.97691	30.9226	high
TCGA-2Y-A9GZ-01A	2.32329	1	5.62145	5.99175	6.36457	2.2477	2.97126	4.45401	14.2856	low
TCGA-UB-A7MA-01A	2.32329	0	7.33196	5.98265	8.15768	2.5189	4.06176	11.8046	36.054	high
TCGA-FV-A3I0-01A	2.32329	0	7.55194	7.54224	8.50683	2.47879	3.04086	14.9253	51.2823	high
TCGA-BC-4073-01B	2.32603	0	6.76859	6.56346	7.95739	3.13724	4.28613	9.08727	33.2799	high
TCGA-ED-A5KG-01A	2.33973	0	6.45719	6.17698	7.9882	3.46268	4.66129	9.40506	34.4281	high
TCGA-G3-A25V-01A	2.35616	0	6.25844	5.61395	7.18493	2.83786	3.20144	12.563	28.8852	high
TCGA-GJ-A3OU-01A	2.40822	0	6.70327	6.08521	7.89108	3.03543	3.88889	9.34378	30.7008	high
TCGA-XR-A8TG-01A	2.46027	0	6.04561	5.68072	7.3184	2.75021	3.83993	7.85983	22.9027	high
TCGA-DD-AADN-01A	2.46027	0	6.98302	4.74077	7.25332	1.60709	2.18381	8.24495	17.4249	low
TCGA-DD-A4NN-01A	2.46301	1	6.97273	6.5008	7.36135	2.5107	3.83488	3.30564	19.1171	low
TCGA-KR-A7K8-01A	2.48219	0	6.93984	6.62315	7.04852	2.03953	2.96983	5.11564	18.3585	low
TCGA-ED-A459-01A	2.49315	0	7.75779	7.78905	7.65918	2.32092	3.91281	8.41798	31.5381	high
TCGA-DD-A4NH-01A	2.51233	0	6.63382	6.14333	7.5472	2.66715	3.57067	9.60801	27.6634	high
TCGA-XR-A8TE-01A	2.53425	0	5.537	4.76225	7.16853	1.74782	4.5954	4.50938	15.2452	low
TCGA-DD-A4NJ-01A	2.54247	0	6.00668	6.52579	7.72845	2.78554	3.54814	7.68921	26.2404	high
TCGA-DD-A3A9-01A	2.55068	1	7.12692	6.41972	7.76893	1.46642	3.06167	2.99959	17.1869	low
TCGA-DD-A4NF-01A	2.58082	0	5.35167	5.99861	6.81739	2.27353	3.93417	9.48211	22.1036	high
TCGA-KR-A7K7-01A	2.60548	0	7.44512	6.4764	7.4221	1.83964	3.39357	8.74329	24.5876	high
TCGA-DD-A4NB-01A	2.70959	0	6.36161	5.81858	7.36102	2.01646	3.82101	10.6553	25.7507	high
TCGA-DD-A1EJ-01A	2.75342	1	6.63701	5.98069	7.6853	2.18045	4.35993	8.50344	25.8902	high
TCGA-DD-A4NA-01A	2.76164	0	6.72715	6.51757	8.72897	3.98641	4.21802	10.0276	44.2855	high
TCGA-XR-A8TD-01A	2.82192	0	6.55833	5.19327	6.87053	2.23272	4.01087	8.84409	20.6482	high
TCGA-DD-AADK-01A	2.87397	0	5.8465	5.49062	6.91846	2.23038	2.34374	8.50676	18.6615	low
TCGA-DD-AADJ-01A	2.92055	0	6.151	4.7589	7.03983	2.15116	2.77781	6.47736	16.1261	low
TCGA-DD-AAEK-01A	2.92329	0	5.82978	4.68703	6.68999	1.83795	3.97209	4.37699	13.5174	low
TCGA-DD-AADI-01A	2.9726	0	6.79745	5.65364	7.73797	2.76396	3.20749	3.30386	18.6019	low
TCGA-DD-A73F-01A	2.9726	0	5.94699	5.60595	6.5321	2.60513	3.11487	4.07897	14.7137	low
TCGA-ZP-A9CV-01A	2.98082	1	6.37822	7.15097	7.36603	2.83165	3.3643	8.42726	27.4775	high
TCGA-ZP-A9D0-01A	2.98904	0	6.23849	5.83715	6.68095	1.60052	3.55091	2.89739	13.3364	low
TCGA-RG-A7D4-01A	3.00822	0	6.03883	5.92182	7.26936	2.50438	4.50058	7.1208	22.4549	high
TCGA-BD-A3ER-01A	3.05479	0	5.91927	5.50464	6.98548	2.48965	3.0709	12.1595	25.3601	high
TCGA-BC-A10Q-01A	3.10959	1	6.58112	6.75284	9.03757	1.92817	3.10644	12.6448	41.6845	high
TCGA-DD-AADG-01A	3.13699	0	5.77179	4.88187	6.62322	1.13415	3.4194	4.1445	11.9957	low
TCGA-HP-A5N0-01A	3.14247	1	5.98005	6.62331	6.86445	2.12539	2.73809	0.592703	13.0365	low
TCGA-DD-A114-01A	3.14795	1	7.62153	7.05339	7.97683	3.55061	3.93094	8.26454	35.2464	high
TCGA-2Y-A9H7-01A	3.2	0	6.40103	5.7588	6.62227	2.81913	2.79729	6.81054	18.288	low
TCGA-DD-A4NK-01A	3.31507	1	5.62611	5.81237	7.28437	1.80622	2.55409	1.53737	12.9909	low
TCGA-DD-AAD8-01A	3.33973	0	6.04867	5.41978	7.39219	1.90208	3.59056	6.97662	19.2366	low
TCGA-2Y-A9H1-01A	3.36712	1	6.19114	4.34486	6.96876	0.966806	1.99431	9.63427	15.4877	low
TCGA-DD-AADD-01A	3.3726	0	5.87837	5.27193	8.18619	2.29246	4.28417	7.10112	23.9324	high
TCGA-DD-AADA-01A	3.37808	0	5.47946	3.61965	6.81101	1.8213	3.25813	0.516114	9.33574	low
TCGA-ZS-A9CE-01A	3.4	0	5.91673	6.07366	6.43201	1.72964	2.78916	1.07729	11.2258	low
TCGA-DD-AADB-01A	3.40274	0	6.4175	6.01456	7.61805	2.76791	4.14483	4.97992	21.7322	high
TCGA-2Y-A9GW-01A	3.48219	1	6.17595	6.64259	7.73604	2.96319	3.13535	11.9738	34.4736	high
TCGA-DD-AAD3-01A	3.54795	0	6.07587	6.22155	7.46801	2.22613	3.3819	3.89795	18.0032	low
TCGA-DD-AACN-01A	3.56712	0	6.49826	5.66073	7.69048	2.37418	4.23818	4.60751	20.0593	low
TCGA-XR-A8TC-01A	3.66849	0	6.01654	5.77655	6.95481	1.91972	3.72482	2.31127	13.9919	low
TCGA-DD-AAD5-01A	3.68493	0	6.37548	4.67676	8.04091	2.10422	3.57418	12.4418	28.9504	high
TCGA-BC-A216-01A	3.70137	0	6.71919	4.96987	7.11717	2.66259	3.77839	5.97985	18.5289	low
TCGA-BD-A2L6-01A	3.73425	0	6.30107	4.43035	6.84383	2.54502	3.62211	1.60779	12.3737	low
TCGA-DD-A1EG-01A	3.7589	1	6.39377	6.85844	8.09866	2.37274	3.12414	11.7999	35.1378	high
TCGA-ZS-A9CD-01A	3.79726	1	6.79443	6.82296	7.48117	2.10137	3.2711	11.8767	31.0848	high
TCGA-BC-A217-01A	3.8274	1	6.59035	5.92158	7.49543	2.03863	3.79079	7.99874	22.9266	high
TCGA-BC-A10S-01A	3.89863	1	6.11646	5.72123	7.723	2.26913	2.99402	4.33258	18.149	low
TCGA-DD-AACW-01A	3.90137	0	6.51108	5.59561	7.39976	3.08554	4.09132	1.01978	16.3438	low
TCGA-DD-AACY-01A	3.9726	0	6.06507	6.66182	6.48454	1.41745	2.90365	4.62856	14.5364	low
TCGA-2Y-A9H4-01A	3.97808	0	6.30559	6.50172	7.09763	1.93398	3.48823	1.62213	14.782	low
TCGA-BC-4072-01B	4.08219	1	5.90627	6.03278	7.66603	2.54554	3.94407	11.1946	30.2663	high
TCGA-DD-A1EH-01A	4.09589	0	6.2319	5.5471	7.83716	2.65268	3.52557	6.72548	22.7327	high
TCGA-2Y-A9H3-01A	4.15342	0	6.32469	5.14951	6.30526	1.75894	2.52349	1.37026	10.1991	low
TCGA-DD-AAEI-01A	4.19452	0	6.27029	6.20457	6.96739	2.22264	2.91176	11.0578	24.6744	high
TCGA-DD-AACV-01A	4.19452	0	6.01258	5.28219	7.00803	1.61318	3.92526	3.8897	14.4587	low
TCGA-G3-A25T-01A	4.25479	0	6.91931	6.66207	8.7068	2.35943	3.01214	10.0633	35.1065	high
TCGA-DD-A11D-01A	4.27397	1	5.77378	5.57568	7.47676	1.93129	3.1794	5.03821	17.1495	low
TCGA-DD-AACT-01A	4.27945	0	6.4825	4.60869	7.22174	1.50067	2.53843	5.40249	14.2869	low
TCGA-DD-AACU-01A	4.29315	0	6.05779	7.08553	7.79248	2.75688	3.74739	4.98985	24.1	high
TCGA-DD-AACI-01A	4.43288	0	6.14915	6.2382	8.15662	1.60517	2.3062	8.22717	23.3971	high
TCGA-DD-A116-01A	4.44384	1	6.66411	4.92067	7.66473	2.5542	3.00484	8.07934	21.8615	high
TCGA-2Y-A9GT-01A	4.44932	1	5.74684	6.41245	6.91805	3.07162	3.3034	1.77175	15.7716	low
TCGA-DD-AAW3-01A	4.47397	0	6.02598	5.6564	7.39804	1.24037	2.55326	0.472461	11.6564	low
TCGA-G3-A25U-01A	4.48219	0	5.22262	4.80305	6.71577	1.52022	3.84726	0.776359	10.3864	low
TCGA-DD-AACC-01A	4.61644	1	5.97719	5.04517	6.94977	2.41604	3.08647	5.38616	15.9244	low
TCGA-DD-A39X-01A	4.6411	1	6.69482	7.10615	7.18467	1.8326	1.98922	12.5265	28.2772	high
TCGA-DD-A4NL-01A	4.68767	0	5.27658	4.17983	6.52907	1.21512	3.05526	1.96654	9.37361	low
TCGA-DD-AAVX-01A	4.70685	0	5.89566	5.42682	6.83702	1.84366	3.08568	10.4555	20.551	high
TCGA-2Y-A9H2-01A	4.74247	0	5.96081	7.49662	8.38861	3.6352	2.70692	12.5945	45.9505	high
TCGA-G3-A25X-01A	4.87397	0	6.73777	6.36981	8.65366	2.25231	2.83413	11.6393	36.0919	high
TCGA-NI-A4U2-01A	4.90685	1	5.08869	6.08631	6.09079	1.13981	2.87197	4.04637	11.5353	low
TCGA-DD-AACS-01A	4.94247	0	6.71076	7.14843	7.01346	2.20789	3.74073	2.56487	17.4152	low
TCGA-DD-AAVS-01A	4.99452	0	6.63439	6.23869	7.74699	2.6737	3.02314	7.1826	24.2969	high
TCGA-FV-A23B-01A	5.07397	1	6.01736	5.50913	7.5343	3.30083	3.25694	6.5888	22.3189	high
TCGA-DD-AAW2-01A	5.08219	0	5.7542	6.67942	7.40468	1.17647	2.38227	1.32548	13.2491	low
TCGA-DD-AACO-01A	5.13973	0	4.86517	5.46011	7.69102	2.48878	2.98356	6.48839	19.6579	low
TCGA-DD-AAVZ-01A	5.20548	0	6.05596	6.00052	7.08723	2.32128	3.44301	2.31337	15.1159	low
TCGA-2Y-A9GU-01A	5.31233	0	5.6882	5.773	6.62595	1.90014	3.23353	2.06917	12.4411	low
TCGA-DD-AAVY-01A	5.39726	0	6.18796	8.05203	7.35465	1.54693	2.34078	9.65108	26.1963	high
TCGA-DD-AAW1-01A	5.44932	0	5.2185	5.61775	6.66591	1.45745	3.24347	5.0146	13.8117	low
TCGA-DD-AAW0-01A	5.52055	0	5.88511	5.94118	7.01363	2.75582	3.61245	6.45997	20.0516	low
TCGA-DD-A1EB-01A	5.52603	0	5.6189	5.55025	6.87	1.50906	3.32021	0.811644	11.3306	low
TCGA-DD-AADR-01A	5.55616	0	5.71369	5.30933	7.09004	1.20735	3.5611	10.3658	20.141	high
TCGA-DD-AACJ-01A	5.7589	0	6.59241	4.91468	6.80566	1.56944	3.17123	10.7834	19.7572	low
TCGA-BC-A110-01A	5.79726	1	5.29214	4.01202	7.10646	1.431	2.63601	4.96427	12.3056	low
TCGA-DD-A3A2-01A	5.83836	1	5.04647	4.92345	6.0475	1.02771	2.57926	0.648563	8.0586	low
TCGA-DD-AACE-01A	5.98356	0	5.59502	4.50337	6.8648	1.19263	3.21313	3.13921	11.2498	low
TCGA-DD-AAVU-01A	6.03288	0	7.5281	6.82433	7.47221	1.69539	2.93967	10.2859	27.104	high
TCGA-DD-A4NO-01A	6.15068	0	6.51291	7.1634	6.99594	2.57539	3.51373	9.80561	27.4651	high
TCGA-DD-AACA-02A	6.30411	0	6.2085	5.64004	7.06123	1.61397	3.91563	7.9833	19.4767	low
TCGA-DD-A1ED-01A	6.30411	0	5.16726	4.18469	6.54994	1.76298	3.13439	2.72416	10.4865	low
TCGA-DD-AACA-01A	6.30411	0	6.41329	5.89036	7.32449	1.67067	4.00485	8.3401	21.8223	high
TCGA-DD-AACA-02B	6.30411	0	6.77538	5.7896	7.3057	1.07881	3.16264	7.04811	17.9835	low
TCGA-DD-AAVW-01A	6.34795	0	5.88619	5.32668	7.43023	2.33456	3.15259	6.47264	18.9599	low
TCGA-DD-AACB-01A	6.36712	0	6.73449	5.78901	6.81984	2.06997	2.93057	10.0574	21.6794	high
TCGA-DD-A4NV-01A	6.56986	0	6.29784	7.09832	7.47236	3.05825	3.79838	3.73901	22.0489	high
TCGA-ZS-A9CF-02A	6.60822	0	5.92555	5.47212	7.19856	2.11236	3.13666	5.60111	17.0586	low
TCGA-ZS-A9CF-01A	6.60822	0	6.18219	5.36844	7.32595	1.83686	3.16263	6.80963	18.2119	low
TCGA-DD-A1EA-01A	6.61644	0	5.99956	6.72265	7.22174	2.8072	4.1966	8.19739	26.1062	high
TCGA-DD-A113-01A	6.64384	0	5.45579	5.85951	7.29326	2.32632	2.68071	7.83794	20.2783	high
TCGA-2Y-A9GX-01A	6.69041	0	6.05133	6.17207	7.23778	2.70971	3.89438	11.4174	29.3084	high
TCGA-DD-AAVV-01A	6.72603	0	6.74044	6.41813	7.99727	2.37755	3.67277	7.23084	26.1848	high
TCGA-DD-A4NS-01A	6.72877	1	6.24086	5.50303	7.50928	2.61465	3.78114	10.0381	26.2669	high
TCGA-FV-A4ZP-01A	6.81096	1	7.9424	6.43589	9.51176	1.14825	1.9567	8.64852	31.1639	high
TCGA-DD-AAVR-01A	6.88493	0	5.22414	4.63035	7.0341	1.70894	3.18414	8.48171	16.9417	low
TCGA-2Y-A9GV-01A	6.93699	1	5.78518	5.13345	7.13121	2.47937	3.82673	3.57159	15.551	low
TCGA-DD-A115-01A	6.96438	1	6.4223	6.30867	6.9465	2.76773	2.76517	3.60945	16.8059	low
TCGA-DD-AAVQ-01A	7.47397	0	6.65823	6.2165	7.21962	2.92651	3.37352	2.79986	17.7289	low
TCGA-DD-A4ND-01A	7.52329	0	6.3214	5.21521	7.65422	3.38045	4.08912	6.62871	23.7512	high
TCGA-DD-AAVP-01A	7.53973	0	6.5477	6.32357	7.75204	0.980774	2.64295	3.71796	16.0698	low
TCGA-DD-A3A5-01A	8.56164	1	6.64517	5.6007	6.85665	1.4915	2.82947	1.15844	11.6509	low
TCGA-DD-A3A6-01A	8.92603	1	7.2857	3.65031	7.90855	2.14654	2.65122	1.48161	12.9619	low
TCGA-DD-A4NP-01A	9.06301	0	5.69083	3.93116	6.78445	0.910175	3.16401	1.93919	9.4416	low
TCGA-DD-A118-01A	9.41644	0	6.25656	6.58368	7.33598	2.08673	2.81863	4.76553	18.4009	low
TCGA-DD-A73G-01A	9.52877	0	7.71674	6.55658	7.22124	1.1267	1.30642	3.51755	14.4167	low
TCGA-2Y-A9H0-01A	10.0685	0	6.62805	6.33989	6.87011	2.10393	2.99234	8.01978	20.5227	high
