# Supplementary material for: Development of a Toll-Like Receptor-Based Gene Signature That Can Predict Prognosis, Tumor Microenvironment, and Chemotherapy Response for Hepatocellular Carcinoma
Source: Front Mol Biosci. 2021 Sep 21;8:729789. doi: 10.3389/fmolb.2021.729789 (PMC8490642; doi:10.3389/fmolb.2021.729789)
Supplement: Supplementary file 2 [file DataSheet1.ZIP › Original Source Data/Figure 1/Figure 1E.xlsx]

## Sheet: Sheet1
id	futime	fustat	MAP2K2	IRAK1	RAC1	TRAF3	MAP3K7	SPP1	riskScore	risk
DO45303	990	0	5.43836	5.30573	7.06758	1.7505	2.85828	10.5001	20.4459	high
DO50857	210	0	5.07273	3.97813	5.44402	1.1299	3.49834	1.33051	7.28813	low
DO23533	900	0	5.14317	3.51888	6.15527	1.10388	3.17316	8.16705	11.7703	low
DO23550	990	0	3.57579	3.58188	5.84589	1.51059	3.09695	2.67949	7.94456	low
DO48730	630	0	5.86519	4.48605	6.22364	2.65435	2.81108	7.08605	14.6806	high
DO45157	1980	0	5.08385	5.48116	6.68312	2.69351	3.60597	9.23908	20.5744	high
DO23532	960	0	6.18547	3.8041	6.29754	2.21502	2.36535	2.82043	10.0945	low
DO23517	1200	0	3.68898	2.14248	5.26596	1.56267	2.43107	3.51561	6.31839	low
DO23527	1050	0	4.32625	5.38078	5.89422	1.53873	3.11162	1.64121	9.26973	low
DO23509	780	1	4.20223	4.48396	6.04237	0.53322	3.83845	7.55818	11.5437	low
DO50820	510	0	4.90306	3.98042	5.89645	2.0525	3.59225	4.80436	10.8362	low
DO45183	570	1	5.06953	3.91242	6.37622	1.87905	3.3175	6.07317	12.3346	low
DO45289	360	0	6.0168	4.8088	7.2174	1.9954	3.09799	12.9482	24.6372	high
DO23536	930	0	4.70774	3.61946	5.53669	1.42715	3.43919	2.96746	8.0374	low
DO45255	720	0	4.99147	3.42203	5.77846	1.45939	2.86209	4.6299	8.93367	low
DO45097	1620	0	4.93218	5.21034	6.37592	1.13424	1.77479	2.11411	9.27031	low
DO23528	1020	0	5.42401	4.42934	6.04538	1.34551	2.81802	0.426406	8.05128	low
DO23518	1320	0	4.56235	6.25649	5.8597	1.54649	2.85703	2.8093	10.7167	low
DO45221	390	1	5.42783	4.95509	6.91168	1.62219	3.6475	11.0358	20.4192	high
DO45161	540	1	4.63529	5.06666	5.88176	1.89843	2.95524	5.69353	11.9279	low
DO48701	780	0	5.31865	4.29997	6.48673	1.60308	3.03833	2.33414	10.0539	low
DO45211	240	0	5.41766	4.891	8.34128	1.9944	2.97258	7.59566	21.5932	high
DO48747	540	0	6.30655	5.37369	8.24826	2.35867	2.9045	9.73488	27.0711	high
DO45143	1290	0	5.21521	3.9789	6.36783	1.7273	2.76553	9.31895	14.4281	high
DO48674	1260	0	4.32969	2.51239	5.38567	0.741333	1.71294	1.93715	5.45217	low
DO45249	630	0	5.35131	4.86145	6.87229	2.76575	3.27234	11.4596	22.8618	high
DO23544	960	0	4.22584	4.10096	5.65003	1.33784	2.99743	4.81473	9.14133	low
DO45203	1170	0	4.97124	4.66963	6.3353	1.51643	3.70432	3.79162	11.2547	low
DO50809	720	1	5.63301	4.7245	6.84859	1.61377	3.65038	7.07872	15.6392	high
DO45275	10	1	5.56864	6.1486	7.22787	1.65898	3.70971	9.92322	23.0882	high
DO45267	570	1	5.12046	6.54738	6.77302	1.94494	4.18264	9.89812	23.0252	high
DO45117	1110	1	4.6712	3.82819	5.56465	1.38871	3.80995	8.53265	11.7118	low
DO50817	390	0	4.89427	4.69929	5.87718	1.39156	1.79512	0.0965157	7.31855	low
DO45127	420	1	4.90203	4.47263	6.36768	1.96375	3.79266	8.35712	15.4077	high
DO50832	90	0	5.20425	4.74669	5.58228	1.52045	2.99525	3.65989	9.46829	low
DO23510	870	0	5.33461	4.95179	6.79924	1.44622	3.55872	10.4636	18.7809	high
DO45109	1590	0	5.24608	3.67088	6.42764	1.44906	1.99788	6.38709	11.0161	low
DO48723	600	0	4.26707	4.33376	6.42699	1.16372	2.41809	11.5217	15.3821	high
DO48737	720	0	5.66976	4.40192	6.79612	1.68645	3.41346	8.06701	15.8523	high
DO48712	810	0	4.51404	3.80174	6.28412	1.70939	3.60705	3.61817	10.1287	low
DO45133	660	1	4.46333	2.99575	5.78619	1.34468	3.53469	5.43284	9.07102	low
DO50850	720	0	4.61356	3.47545	6.39312	1.59163	3.53555	7.06372	12.1429	low
DO45239	870	0	5.15451	4.04012	6.09771	2.03957	3.95991	6.56559	12.9398	high
DO23534	840	0	4.90433	3.7343	5.44412	1.5217	3.37146	0.544187	6.99877	low
DO45197	1170	0	4.70863	4.01082	6.2453	2.12734	3.11534	5.71662	11.9469	low
DO50789	570	0	3.64952	4.45052	5.80895	1.4297	2.33055	0.781873	7.29573	low
DO45215	1170	0	4.61742	2.75131	5.59679	1.72966	2.74405	2.89037	7.35717	low
DO45165	690	0	4.94995	4.75628	6.40885	2.01288	3.67513	10.4559	18.1272	high
DO45177	1260	0	4.45054	4.06485	6.21528	1.3754	3.49924	8.45284	13.1173	high
DO48716	720	0	5.31198	4.43827	5.96674	1.89952	2.77468	6.71495	12.2602	low
DO45225	1050	0	4.38934	4.73667	5.81152	2.56364	3.33487	6.72487	13.2372	high
DO50791	480	1	5.16316	4.90276	6.66099	2.16762	3.80562	9.94696	19.303	high
DO50818	510	0	5.01266	4.44623	5.95915	1.64556	2.68412	3.64926	9.75284	low
DO23546	1050	0	5.18522	3.69958	6.10577	2.74728	3.20648	5.95972	12.5391	low
DO50844	300	0	5.01693	4.7005	6.76352	1.93557	3.50831	1.13013	10.8134	low
DO23543	1020	0	4.69761	4.11463	6.44568	1.99725	3.18247	2.33938	10.1124	low
DO45251	900	0	5.17812	4.32936	6.50719	2.32734	3.00432	10.6487	17.9856	high
DO227643	1260	0	4.29233	2.86644	5.42013	1.13539	2.66599	0.566786	5.76838	low
DO48672	450	0	4.10431	4.63769	6.094	1.42987	2.74166	7.9801	12.5657	low
DO23542	960	0	4.9233	4.91696	6.12281	1.88022	3.62575	10.7748	17.4731	high
DO48693	900	0	5.00446	3.33021	6.44364	1.69796	2.9471	4.44256	10.2312	low
DO45103	450	0	5.54137	4.657	6.99465	1.87495	2.70144	7.2771	15.7095	high
DO45167	1440	1	4.79314	2.69911	5.65687	1.42347	1.97026	8.9205	9.8952	low
DO45175	1140	0	4.58223	3.4628	5.24104	1.05673	2.33894	12.4962	11.9224	low
DO45217	270	1	6.79265	5.37405	7.02021	2.22171	2.71118	4.38336	15.4477	high
DO45227	1020	0	4.40605	2.9637	5.22644	1.55831	3.76433	3.54746	7.5324	low
DO50803	540	0	4.60746	3.80359	5.95268	1.93743	3.10895	3.39005	9.39618	low
DO45209	1350	0	7.20651	5.29288	6.96687	3.03967	3.35353	3.70362	16.7892	high
DO48719	690	0	4.93954	3.78763	6.19077	1.33862	2.74486	1.6572	8.18331	low
DO45233	900	0	4.4513	3.51674	5.99703	1.60677	3.39031	7.29049	11.3432	low
DO50839	330	0	6.23676	4.2515	6.65397	0.61914	1.46487	1.45501	8.26649	low
DO48681	900	0	3.8075	3.84586	5.8341	1.5963	4.03769	2.36907	8.57529	low
DO48741	240	0	6.00771	3.97287	6.13281	1.72417	3.36927	5.75837	11.8366	low
DO45139	1320	0	4.43637	3.56616	5.56978	0.992684	2.291	6.98902	9.05851	low
DO50802	930	0	5.17322	3.93921	6.35751	1.53698	3.42842	10.5617	15.693	high
DO45195	390	0	3.73852	2.88111	5.32139	0.747714	2.69396	3.11342	6.2232	low
DO50783	480	0	5.40485	5.42363	6.47919	0.880544	1.62151	3.42586	10.2255	low
DO45297	1260	1	5.57488	6.12604	7.51252	1.78399	3.36464	10.2775	24.6797	high
DO45115	840	0	5.36679	5.24366	6.43302	1.72818	2.87652	7.53514	15.0448	high
DO50825	390	0	4.60627	4.93358	5.62325	1.32833	3.29799	9.90353	13.8127	high
DO45277	600	0	4.99512	4.84025	7.02169	2.96989	3.35063	8.60277	20.0585	high
DO45265	1020	0	4.57371	4.3271	6.18065	2.69682	3.00385	2.8088	10.7802	low
DO50806	540	0	5.89067	4.96724	7.20722	1.32302	2.64922	8.24796	16.946	high
DO45125	1680	0	5.40555	3.90263	6.13031	1.22894	2.60612	0.206572	7.46612	low
DO45091	1320	1	5.00453	5.82131	6.03338	1.68953	2.97121	6.78525	13.9805	high
DO50815	150	0	5.26805	3.4683	6.38932	3.63724	3.36462	1.58958	11.1032	low
DO23549	990	0	5.31594	3.97336	6.21351	2.58787	3.36465	7.80486	14.6248	high
DO48679	1200	0	5.30864	3.8798	6.58556	1.31497	3.27179	6.0074	12.0187	low
DO23521	1110	0	4.57145	4.2397	6.34498	1.61575	3.91864	6.39405	12.7621	high
DO23511	180	1	6.62596	5.18005	6.67171	1.00022	1.94341	10.6488	17.1857	high
DO48759	720	0	5.39019	3.85316	6.37317	0.853389	2.23562	5.55863	10.0655	low
DO23539	1110	0	5.53984	3.30502	6.07961	1.92988	2.46477	7.69733	11.7917	low
DO45257	810	0	4.78105	4.66574	6.34243	1.49502	2.52225	9.9687	15.1385	high
DO50804	720	0	4.69476	4.23658	6.13167	1.38268	3.11352	4.42142	10.1733	low
DO48700	810	0	5.58607	4.73307	6.6022	2.3649	3.13942	10.6203	19.5164	high
DO45283	510	0	5.19699	6.04167	6.89576	1.89726	3.17709	12.1282	24.1268	high
DO23515	1230	0	5.8666	3.99634	6.74034	1.67095	2.70058	6.52948	13.2542	high
DO23525	1050	0	6.20378	6.61763	6.73139	1.93998	3.1795	8.59909	20.8256	high
DO45189	1200	0	5.32789	3.44402	6.26001	2.58507	3.88664	4.92606	12.1274	low
DO50855	570	0	5.31132	4.14096	6.42049	1.91822	2.72148	6.577	12.8347	high
DO45155	2160	0	5.29994	5.53148	6.53104	2.15751	3.85021	8.2958	18.2666	high
DO45191	1200	0	5.33524	4.1527	5.58535	1.61268	3.10812	5.29411	10.0652	low
DO45171	600	0	4.98459	5.51359	6.16539	0.90845	3.30456	11.0945	16.8093	high
DO45095	1620	0	5.40873	5.59614	6.88472	1.91693	2.41618	9.59383	19.1135	high
DO50811	450	0	5.20383	4.56251	6.20992	0.929867	1.92756	1.83898	8.24789	low
DO45121	1530	0	5.10768	4.82116	5.75278	2.02855	3.41022	3.1171	10.2966	low
DO50798	30	1	4.12582	5.51288	6.64355	1.89417	3.71533	9.02391	18.0186	high
DO45261	990	0	4.3655	4.04233	6.27182	1.32734	3.34889	5.98021	11.2077	low
DO45111	1590	0	4.08246	3.84556	5.52839	1.3829	3.28107	1.22991	7.13815	low
DO23551	150	1	4.14067	2.89825	5.52072	1.37228	2.93696	6.18266	8.57796	low
DO45243	930	0	4.58521	3.7338	6.47269	1.83216	3.59423	7.17443	13.108	high
DO45149	1260	0	6.72887	5.05012	7.12559	2.10776	2.87756	2.05374	13.1883	high
DO50778	630	0	5.03315	4.2039	7.30036	2.3832	4.70712	12.3867	25.2327	high
DO45287	390	0	5.36889	6.01232	7.49468	3.13121	3.78681	3.87205	19.5692	high
DO50793	540	0	5.50167	3.40516	5.95342	1.24215	3.56545	8.60961	12.1001	low
DO45305	300	0	5.5483	5.40546	7.85124	2.17031	3.48236	10.2168	25.6114	high
DO23535	960	0	5.32534	4.68215	6.81156	1.77666	3.09887	7.92669	15.8974	high
DO50776	690	0	5.05848	4.65661	6.18746	1.54563	2.71415	7.50924	13.0054	high
DO45159	1470	0	4.74559	5.88095	6.72995	2.11942	3.19007	6.42523	16.5057	high
DO45253	870	0	3.95563	4.90861	6.15949	2.15999	2.39901	9.70902	15.3538	high
DO23541	930	0	4.64152	3.85302	6.24231	1.36935	3.20182	10.485	14.4257	high
DO50859	180	0	5.47711	5.23052	6.03905	1.58693	3.31117	8.59267	15.0688	high
DO50800	510	0	4.7548	3.9158	6.4537	1.97104	3.25477	4.84221	11.5798	low
DO45185	600	0	4.65898	3.77294	6.38697	1.67928	4.46264	8.24756	14.3053	high
DO23529	930	0	4.49956	3.74745	5.64068	1.70641	3.45151	7.71079	11.321	low
DO227801	660	0	5.02265	3.71153	6.40228	1.39198	2.67534	4.47622	10.0586	low
DO48704	750	0	5.61262	5.27763	6.18626	1.54683	2.51022	11.723	17.9481	high
DO48760	690	0	4.32569	3.08698	5.65186	0.750629	2.70539	2.03013	6.46119	low
DO23519	630	0	6.45377	5.236	7.31821	1.60947	3.2651	10.7925	22.5715	high
DO48721	900	0	4.58581	3.79559	5.76545	1.02288	3.62487	1.55308	7.54075	low
DO45201	900	0	4.63699	3.37707	6.77732	1.29954	2.90118	5.46918	10.9625	low
DO45247	210	0	4.58806	3.42225	5.8613	1.64573	2.53732	3.76032	8.51431	low
DO45131	360	1	6.41681	5.42989	7.11426	1.76528	4.15648	4.98243	16.6987	high
DO45145	60	1	5.97408	3.8337	7.42419	1.70417	3.46235	11.3673	20.8552	high
DO50845	210	0	5.92822	4.31459	6.18175	2.72678	2.53604	9.04252	16.0223	high
DO23508	390	0	5.48706	5.51314	6.10443	2.09609	3.39058	9.54289	17.6716	high
DO45099	1590	0	4.90928	5.56209	6.04158	2.0281	2.80924	1.22951	10.0199	low
DO45199	1350	0	5.17096	5.27442	6.34141	1.22725	2.23762	7.90365	13.7362	high
DO45135	1410	0	4.82045	4.12297	6.81234	1.95899	3.61661	9.24713	16.8321	high
DO50787	480	0	4.40444	3.8245	5.65682	1.89684	3.24108	6.161	10.4874	low
DO50774	720	0	4.79909	4.22481	6.0984	1.53691	3.60319	6.61167	12.0968	low
DO45205	90	1	5.47371	5.09601	6.79963	1.73365	4.18768	10.8995	21.0359	high
DO48715	690	1	5.8524	4.17077	5.85441	1.77256	2.68868	3.41808	9.57792	low
DO45273	480	0	5.722	3.89883	6.75834	2.368	3.3248	10.118	18.2255	high
DO48706	870	0	5.03748	3.64597	5.98659	0.939892	3.90694	1.64754	7.9593	low
DO45179	600	0	5.44381	3.35809	5.6502	1.13654	3.70469	3.93133	8.53897	low
DO48725	780	0	4.44175	3.99991	6.27982	1.88142	3.11459	4.40967	10.704	low
DO50819	510	0	5.19683	4.97032	6.39057	2.10123	3.37023	5.79358	13.9494	high
DO45213	1200	0	5.07484	4.61569	6.16233	1.58991	3.54465	7.03245	13.2082	high
DO45163	960	0	5.114	4.48434	6.26291	1.10456	3.64657	8.64431	13.9617	high
DO45129	1470	0	4.43649	2.84718	5.59897	0.668406	3.33652	9.96335	10.3827	low
DO45107	1710	0	5.16261	3.2879	5.46368	1.62984	2.92466	1.3029	7.00074	low
DO50807	540	0	4.51496	3.81205	5.89522	1.54497	3.02528	2.16227	8.20459	low
DO45223	1020	0	4.68446	3.77438	6.1761	1.69504	3.59264	7.33023	12.4189	low
DO50829	570	0	5.55899	6.06075	6.9098	1.81814	3.44965	10.6139	22.5457	high
DO45269	750	0	4.82706	4.40588	5.39938	2.27673	3.67055	8.99829	13.6251	high
DO45119	510	1	5.46998	4.85982	7.44868	1.71414	3.12828	10.2643	20.9631	high
DO45237	900	0	5.23428	6.15749	5.49587	1.44119	3.65485	0.645294	9.20939	low
DO45141	1320	0	5.15589	4.16429	6.10472	2.35454	2.94698	8.22975	14.1769	high
DO48751	480	1	6.12646	4.4769	6.86297	1.4325	3.24823	9.81112	17.5603	high
DO23531	900	0	3.84597	2.82864	5.38066	1.27133	2.94295	3.7223	7.00934	low
DO45301	1440	1	5.60471	5.45178	7.48184	2.48749	2.80654	6.38837	19.053	high
DO50808	570	0	4.13981	3.17603	6.63736	1.35501	3.57962	8.7738	13.1388	high
DO48695	720	0	4.84743	4.28407	6.58937	1.55444	3.20724	6.74982	13.1924	high
DO45181	1200	0	4.28553	3.65772	5.65858	1.82277	2.84937	4.77765	9.171	low
DO23545	570	1	5.6958	4.45161	6.57488	1.67284	3.45649	7.15225	14.4944	high
DO48736	600	0	5.27045	4.40455	6.29774	2.14954	2.97645	3.99866	11.4657	low
DO45299	1440	0	5.68495	7.17985	7.96182	2.68263	3.5738	9.44164	31.8274	high
DO45235	900	0	4.03201	4.51193	5.72452	1.63357	3.13297	5.81707	10.6139	low
DO45193	120	1	4.99583	4.89198	6.57957	1.79172	4.24124	3.47818	12.5765	low
DO23548	840	0	4.87245	3.68324	6.02966	2.07071	2.27272	2.49591	8.71453	low
DO45105	1680	0	5.4301	3.28076	5.65437	2.39018	2.57802	1.66116	7.97877	low
DO45173	1170	0	4.58333	4.36116	6.73059	1.5696	3.2881	3.0905	10.9225	low
DO50816	390	0	5.6795	5.0121	6.32196	2.06517	2.47894	2.90042	11.1782	low
DO45279	1290	0	4.83508	4.97931	6.48387	2.32336	3.06444	11.2794	19.6713	high
DO50805	690	0	5.71468	5.53944	6.96869	1.65887	2.39626	11.8536	21.6856	high
DO45113	1560	0	4.39612	5.31625	5.53908	1.95877	2.75809	7.73777	12.8108	high
DO45263	270	1	5.45601	4.1686	6.36591	2.5408	4.01666	7.25636	15.3964	high
DO45229	990	0	4.29748	4.86678	5.78543	1.74631	3.08917	6.14785	11.5616	low
DO48717	180	1	5.95403	6.03589	7.63254	2.27275	3.49446	3.36741	17.7861	high
DO45207	1050	0	4.60812	4.8133	6.47263	2.20705	3.53949	5.00025	13.3185	high
DO23524	1050	0	5.07749	5.26768	6.19852	2.34405	3.49119	8.4412	16.7534	high
DO48732	630	0	5.2254	4.61938	6.5037	2.84365	4.10648	8.68966	18.5809	high
DO48727	390	1	4.67329	4.4134	5.15726	0.849708	2.15249	7.34198	9.17225	low
DO23514	1290	0	4.42793	4.12795	5.80512	1.43623	3.61894	4.61371	9.83132	low
DO23552	810	0	4.91668	4.22529	5.08396	1.40554	2.86	3.86794	8.0493	low
DO45123	570	1	4.83512	4.75164	5.59109	1.17744	2.53146	10.3719	13.1543	high
DO45169	1350	0	4.89666	3.82829	6.11584	1.33389	3.12292	10.8771	14.3919	high
DO50813	420	0	4.84991	3.72765	6.18061	1.40904	2.87398	5.32785	10.2514	low
DO45219	1080	0	4.68986	4.25903	6.55295	1.85739	3.81279	7.62169	14.6736	high
DO50785	90	1	5.43775	6.26489	7.09464	1.09066	2.22696	4.70739	14.2882	high
DO45137	1320	0	4.50448	4.57677	6.12678	2.02822	4.15757	7.43826	14.292	high
DO50822	510	0	5.15253	4.96565	5.73739	1.67935	3.34	11.566	16.6126	high
DO48733	600	0	4.9696	4.51773	6.28999	1.97871	2.74502	5.41222	12.0827	low
DO23530	180	1	4.85446	4.7389	6.35699	2.38914	3.4706	6.97103	14.9328	high
DO45241	1080	0	5.92922	3.4885	6.32368	1.96382	2.47376	5.67564	11.3228	low
DO23547	1020	0	5.72673	5.15437	7.03557	3.02722	3.43131	9.9193	23.2718	high
DO48677	1140	0	4.44525	3.96466	5.94093	0.686911	1.92368	0.192846	6.35028	low
DO50840	330	0	5.94702	5.67395	6.10828	1.69642	3.47962	2.57024	11.5277	low
DO48697	810	1	5.8005	4.40779	6.97994	1.98734	3.17908	6.61652	15.4188	high
DO48728	150	0	4.48301	4.02886	6.66971	1.97204	3.6758	7.84879	14.8309	high
DO45094	1650	0	4.76036	5.08375	5.42573	1.6521	2.79009	8.41025	12.5066	low
DO45281	750	0	4.82322	2.8753	5.64632	2.06454	2.71871	6.21817	9.58763	low
DO50799	540	0	5.1442	5.20907	6.2834	2.09937	4.20158	7.57385	16.31	high
DO23516	20	1	5.78329	5.92421	5.43452	0.700594	1.81779	0.316667	7.36305	low
DO45187	1260	0	5.23307	3.79192	5.92524	1.49748	2.69229	5.46382	10.042	low
DO23526	1050	0	5.57758	4.87284	7.36032	2.09919	3.73431	9.50087	21.3911	high
DO23512	1260	0	5.05115	4.89956	5.83115	2.00758	2.92222	4.25439	10.9195	low
DO23537	900	1	5.4436	4.59287	6.27462	2.41844	2.85913	6.43141	13.8654	high
DO45259	330	0	5.5243	6.04984	6.6619	1.63388	3.52547	8.51833	18.6278	high
DO45307	240	1	5.6362	6.3853	8.25584	2.52128	2.58108	10.2326	30.1895	high
DO45153	1380	0	5.33029	4.85189	6.10041	1.75038	3.25944	6.0172	12.7039	low
DO48757	480	0	4.53491	4.263	5.93665	1.85099	3.51672	8.92152	13.8319	high
DO45285	480	0	5.76045	5.34148	8.09379	1.73643	2.3364	10.5893	24.4697	high
DO23513	1200	0	5.44927	5.46263	7.19611	1.65173	4.51517	6.55517	18.2426	high
DO48720	570	0	5.20192	4.21549	6.63862	2.38071	3.77413	8.67006	17.0202	high
DO50814	420	0	6.57958	3.60676	6.65686	1.03353	2.63035	5.1023	10.9431	low
DO23523	1080	0	5.45435	5.9321	7.00247	3.09174	3.58459	8.95351	23.7356	high
DO48682	120	1	5.80486	4.43097	6.41433	1.08754	3.38474	11.6782	17.2563	high
DO45096	1290	1	4.20259	4.18443	6.09527	1.5446	3.20097	1.8744	8.68084	low
DO48742	600	0	4.21093	3.76586	5.95828	1.15425	3.17776	6.8343	10.4622	low
DO45101	1680	0	5.19499	2.91471	6.22986	1.8003	2.46224	2.14887	8.13756	low
DO48761	870	0	4.22338	3.03566	6.12665	1.36711	3.29083	9.8549	12.4185	low
DO48743	570	0	4.10315	4.33778	6.11414	1.77713	3.29078	7.36892	12.6591	low
DO23540	750	0	5.7589	5.78148	6.86587	1.60447	3.04158	8.84603	18.7787	high
DO45231	930	0	4.53436	4.65883	5.99477	2.06076	3.45718	10.5412	16.3571	high
DO45092	1200	1	4.78007	5.03297	6.40375	1.42256	3.45848	9.9879	16.6359	high
DO48746	570	0	4.47035	4.46764	6.09613	0.896084	2.73909	0.854889	7.67533	low
DO45245	240	1	4.81798	6.00225	7.70626	2.55334	3.19733	7.62986	22.6845	high
DO23538	450	0	4.56527	3.38821	5.78274	1.09328	2.88713	1.46853	6.98042	low
DO45093	720	1	6.33694	5.64449	7.10008	1.20154	2.45141	6.52571	15.8587	high
