# Supplementary material for: Development of a Toll-Like Receptor-Based Gene Signature That Can Predict Prognosis, Tumor Microenvironment, and Chemotherapy Response for Hepatocellular Carcinoma
Source: Front Mol Biosci. 2021 Sep 21;8:729789. doi: 10.3389/fmolb.2021.729789 (PMC8490642; doi:10.3389/fmolb.2021.729789)
Supplement: Supplementary file 2 [file DataSheet1.ZIP › Original Source Data/Figure 2/Figure 2A, B.xlsx]

## Sheet: Sheet1
id	futime	fustat	MAP2K2	IRAK1	RAC1	TRAF3	MAP3K7	SPP1	riskScore	risk
GSM362947	59.2	1	5.73	8.64	9.92	4.51	4.91	8.5	104.834	high
GSM362948	61.4	0	4.87	7.38	9.81	4.47	5.27	8.87	89.2881	low
GSM362949	18.2	1	4.42	7.67	9.9	4.68	5.41	11.42	111.576	high
GSM362950	57.5	0	4.72	7.76	10.13	4.88	5.9	10.39	119.722	high
GSM362952	54.3	0	4.25	7.11	9.54	4.53	4.5	6.19	63.0538	low
GSM362954	5.5	0	4.34	8.62	9.91	5	5.99	12.53	144.842	high
GSM362956	13.3	1	5.43	8.41	10.56	4.24	6.72	12.18	162.144	high
GSM363420	7.3	1	4.69	9.39	10.14	5	5.37	9.55	131.621	high
GSM363422	51.6	0	4.79	9.82	9.94	4.45	4.76	11.54	135.066	high
GSM363424	63.8	0	4.57	7.19	9.68	4.31	5.01	5.24	63.7261	low
GSM363426	1.8	1	4.23	7.45	10.42	4.8	5.66	8.45	101.674	low
GSM363428	3.8	1	3.96	8.21	10.31	4	5.54	12.29	122.733	high
GSM363430	3.7	1	5.65	8.06	9.66	4.13	5.48	9.17	97.6811	low
GSM363432	34.4	1	4.72	9.57	10.07	4.06	5.55	3.76	83.1489	low
GSM363436	3.8	1	3.86	6.19	9.85	4.43	5.29	7.88	69.5382	low
GSM363438	56.6	0	4.16	7.83	9.77	4.84	5.48	12.19	117.574	high
GSM363440	55.5	0	3.78	8.23	9.87	4.19	4.88	10.87	98.8904	low
GSM363442	4.6	1	4.8	7.34	10.03	4.51	5.13	9.86	97.5918	low
GSM363444	7.3	1	4.41	9.36	10.32	4.8	4.49	10.58	129.101	high
GSM363446	52.1	0	5.53	8.14	9.63	4.09	5.07	8.13	87.4579	low
GSM363448	51.7	0	3.87	6.63	9.17	4.73	5.24	7.9	66.4384	low
GSM362958	28.2	1	3.96	8.71	10.34	4.99	5.45	8.46	113.863	high
GSM362959	9.5	1	4.1	8.21	10.63	4.79	4.92	8.74	108.98	high
GSM362960	66.1	0	4.48	8.7	9.87	5	4.55	7.11	91.2803	low
GSM362964	67.4	0	3.98	8.81	10.2	4.65	5.56	4.47	84.2668	low
GSM362965	66.6	0	4.12	8.87	10.83	5.27	5.2	10.39	146.87	high
GSM362966	66.1	0	3.81	9.05	9.79	4.57	5.57	7.03	92.686	low
GSM362970	67.3	0	4.28	7.76	10.26	5.35	5.71	4.59	85.7076	low
GSM362971	48.1	1	3.95	7.39	10.02	4.72	5.03	7.08	79.2187	low
GSM362972	66	0	4.65	7.95	9.95	4.29	5.57	5.02	75.5855	low
GSM362976	67	0	4.78	7.69	10.44	4.52	6.07	10.77	125.868	high
GSM362977	66.3	0	4.1	6.32	9.96	4.46	5.75	3.96	59.2943	low
GSM362978	28.8	1	4.73	8.46	10.09	4.62	5.58	4.78	84.5335	low
GSM362982	64.6	0	5.01	8.75	10.77	4.41	5.94	12.31	164.37	high
GSM362983	64.2	0	5	8.27	10.58	4.71	7.22	8.22	133.762	high
GSM362984	51.4	0	3.92	8.76	10.12	4.42	4.74	6.46	84.7693	low
GSM362986	64.5	0	4.17	8.6	10.33	4.8	6.31	8.07	116.696	high
GSM362987	60.4	0	4.95	7.58	9.86	4.23	5.74	9.77	99.2418	low
GSM362988	51.1	0	4.47	8.18	9.98	4.21	5.89	5.95	83.365	low
GSM362992	64.3	0	4	8.22	9.84	4.18	5.24	5.09	70.7481	low
GSM362993	3.8	0	4.57	8.19	10.23	5.3	6.1	7.07	109.566	high
GSM362994	54.8	0	3.89	8.16	10.68	4.96	5.9	7.52	110.899	high
GSM363008	58.4	0	3.63	7.65	10.54	4.13	4.75	10.07	97.2287	low
GSM363009	58.9	0	3.8	9.73	10.66	4.63	6.14	8.92	140.314	high
GSM363010	62	0	4.62	8.56	10.56	3.6	4.4	11.4	113.52	high
GSM363011	17.6	1	3.84	7.51	11.06	4.56	6.14	11.01	134.576	high
GSM363012	4.5	1	4.22	8.05	10.26	4.36	4.61	7.26	84.6588	low
GSM363013	7.7	1	4.29	8.23	10.77	4.52	5.74	10.99	136.108	high
GSM363014	60.7	0	4.04	8.51	10.28	4.59	5.9	6.24	95.1107	low
GSM363015	59.7	0	4.23	7.72	10.34	4.67	5.62	8.73	103.094	high
GSM363016	2	0	4.61	8.06	10.18	4.44	5.37	6.75	89.1025	low
GSM363017	12.7	1	3.9	9.04	10.57	4.09	4.96	11.98	132.655	high
GSM363029	51.3	0	3.74	8.77	10.74	4.78	4.84	10.83	131.407	high
GSM363030	4.5	1	3.77	8.52	10.44	4.29	5.2	8.84	103.675	high
GSM363031	52.8	0	3.68	8.57	10.04	4.41	4.49	10.62	102.934	high
GSM363032	24.9	0	3.87	8.96	10.15	4.79	4.86	10.18	116.469	high
GSM363033	36.4	1	4.04	7.54	10.59	4.84	5.2	7.56	95.6304	low
GSM363034	45.9	1	5	8.16	10.1	4.1	5.14	5	76.4351	low
GSM363035	56.1	0	3.85	7.96	10.66	4.31	4.13	5.18	73.7865	low
GSM363036	32.7	1	4.44	9.3	10.29	4.84	5.32	5.63	100.333	low
GSM363037	61.2	0	5.02	8.08	10.35	4.58	5.87	11.56	136.487	high
GSM363038	15.1	1	5.7	8.7	10.2	4.75	6	5.47	103.266	high
GSM363039	52.8	0	4.13	5.82	10.13	3.71	5.88	4.79	56.613	low
GSM363048	20.3	1	3.98	8.32	10.4	4.11	6.36	9.47	114.741	high
GSM363049	62.4	0	4.88	8.65	9.94	4.21	5.4	10.22	112.588	high
GSM363050	54.2	0	3.96	8.33	10.6	4.69	5.23	5.24	88.2914	low
GSM363051	20.6	0	4.01	7.97	9.72	4.46	4.6	9.56	87.7817	low
GSM363052	14.3	1	4.63	9.36	10.91	4.86	5	12.3	171.634	high
GSM363053	57	0	4.26	7.88	10.14	4.41	5.73	5.44	80.2404	low
GSM363054	53.8	0	4.99	6.94	10.67	4.75	6.08	7.04	99.1749	low
GSM363055	7.3	0	3.65	8.37	10.71	4.2	4.43	9.84	105.173	high
GSM363056	19.2	1	3.76	7.77	10.31	4.64	5.29	9.14	99.702	low
GSM363057	60.5	1	4.24	8.78	10.15	3.97	6.05	12.78	138.529	high
GSM363069	13.6	1	4.11	8.49	9.95	3.99	6.05	9.12	101.646	low
GSM363070	57	0	3.82	8.98	10.54	4.39	5.65	9.61	123.172	high
GSM363071	13.8	1	4.25	8.23	11.02	4.75	5.31	10.07	132.864	high
GSM363072	10.4	0	4.84	8.44	10.65	5.01	5.76	8	123.316	high
GSM363073	26.5	1	4.76	6.35	10.86	3.9	5.02	10.32	96.7646	low
GSM363074	57.7	0	4.2	7.64	10.38	4.22	5.04	12.15	115.436	high
GSM363075	18	1	3.45	7.39	10.13	4.74	5.09	8.79	88.28	low
GSM363076	23	1	3.78	9.04	10.33	4.07	4.33	7.71	90.495	low
GSM363077	52.7	0	3.6	8.21	10.19	4.82	5.31	6.07	85.1922	low
GSM363078	57.9	1	5	8.89	10.31	4.34	6.02	12.62	155.904	high
GSM363079	7.8	1	4.31	8.24	10.36	4.56	5.7	9.55	115.337	high
GSM363080	2.3	1	3.6	8.97	10.5	5.2	4.3	10.86	128.079	high
GSM363081	5.2	1	4.16	10.42	10.71	4.9	5.53	11.22	177.32	high
GSM363082	57	0	4.31	10.17	10.09	3.97	5.02	4.11	84.1503	low
GSM363083	53.3	0	4.18	9	10.75	4.87	5.67	11.85	160.597	high
GSM363084	62.6	0	4.26	8.24	10.12	4.19	5.26	9.03	97.9887	low
GSM363085	54.8	1	5.21	7.14	10.86	5.02	5.19	4.73	87.7992	low
GSM363086	60.5	0	5.55	7.98	9.68	4.22	6.23	4.82	78.7799	low
GSM363087	54	0	4.39	6.5	9.8	4.78	5.29	5.25	64.7722	low
GSM363098	56.9	0	4.3	9.03	9.74	4.36	4.48	10.05	101.686	low
GSM363099	30.9	1	4.47	7.67	10.64	4.54	4.67	10.67	113.071	high
GSM363100	3.4	1	4.17	7.51	10.87	4.76	6.96	12.04	155.439	high
GSM363101	56.3	0	4.77	8.22	10.14	5.14	5	5.43	87.8972	low
GSM363102	37.9	1	4.39	8.12	10.33	4.66	5.43	7.11	96.149	low
GSM363104	35.9	1	3.79	7.97	9.77	4.39	5.29	7.67	81.5183	low
GSM363105	9.5	0	3.95	8.2	9.84	4.3	4.82	11.54	104.173	high
GSM363106	14.6	1	4.07	8.49	10.2	3.73	6.02	10.82	114.612	high
GSM363107	7	1	4.14	6.9	10.17	4.48	5.83	6.6	78.7918	low
GSM363108	48.8	0	4.13	7.78	10.22	4.26	5.36	5.65	77.1074	low
GSM363109	55.2	0	3.7	9.14	10.69	4.35	5.2	11.57	139.021	high
GSM363115	66.6	0	4.33	7.5	10.74	4.8	5.72	5.69	91.9447	low
GSM363121	51.2	0	4.17	7.93	10.49	4.27	4.93	12.73	125.619	high
GSM363122	55.4	0	4.46	7.73	9.94	4.22	4.88	6.93	76.9327	low
GSM363123	42.7	0	4.57	8.83	10	4.55	5.78	9.62	118.04	high
GSM363124	53.5	0	4.75	8.08	10.41	4	5.19	3.45	71.0839	low
GSM363125	16.5	1	4.16	8.01	10.14	4.59	5.2	9.85	104.83	high
GSM363126	59.5	0	3.48	7.77	10.49	5.5	4.57	9.84	110.468	high
GSM363127	22.2	1	4.13	8.47	10.15	4.82	6.52	11.87	144.514	high
GSM363128	30.1	1	4.22	9.35	9.92	4.69	5.66	9.23	118.395	high
GSM363129	3.5	1	4.81	7.18	10.07	4.58	6.27	8.95	101.39	low
GSM363130	61.8	0	4.59	8.62	10.47	4.25	4.43	6.9	91.0194	low
GSM363142	46.1	1	3.81	10.02	10.29	4.33	5.3	11.18	140.391	high
GSM363143	32.6	1	4.13	8.67	10.55	3.97	5.03	11.06	120.241	high
GSM363144	51.1	0	4.18	8.07	10.52	4.51	5.55	12.03	133.181	high
GSM363145	33	1	3.65	8.74	10.16	4.71	4.6	10.57	111.658	high
GSM363146	54.9	0	3.77	9.29	10.45	5.07	5.29	12.97	162.958	high
GSM363147	28.7	1	4.58	7.91	10.79	4.5	6.03	7.24	107.87	high
GSM363148	52.4	0	3.89	7.17	9.94	4.79	5.43	7.53	81.5269	low
GSM363149	14.4	0	4.08	8.04	10.33	4.14	6.51	7.3	97.6894	low
GSM363150	3.3	1	4.12	8.36	9.63	4.19	5.49	10.3	99.4098	low
GSM363151	67.1	0	4.79	8.35	10.72	4.54	6.23	8.13	122.459	high
GSM363152	8.3	1	4.12	8.39	10.17	4.07	4.74	3.7	66.7942	low
GSM363164	55.2	0	3.65	8.66	10.65	4.84	4.6	5.41	88.4793	low
GSM363166	53.8	0	3.92	8.64	10.08	4.83	5.96	4.7	86.4608	low
GSM363168	53.8	0	4.15	9.4	10.83	4.34	5.31	4	93.5644	low
GSM363169	39.4	0	3.61	8.76	10.2	4.8	5.35	11.94	132.386	high
GSM363170	53.3	0	4.99	8.47	10.15	4.29	6.09	11.6	135.23	high
GSM363172	6.7	1	4.35	8.69	10.28	4.71	6.01	10.71	134.791	high
GSM363174	67.1	0	4.16	8.29	9.9	5.03	4.75	8.15	93.9613	low
GSM363176	50.7	0	4.38	7.02	9.8	4.23	5.28	8.88	80.9883	low
GSM363178	57.3	0	5.37	9.16	10.19	4.36	5.05	10.99	133.349	high
GSM363180	47.1	1	4.3	8.46	9.98	4.8	4.78	7.33	90.6955	low
GSM363182	52.7	0	4.13	8.1	10.73	4.04	5.26	6.83	91.5604	low
GSM363184	16.3	0	4.37	9.02	11.84	5.05	5.36	10.98	187.819	high
GSM363186	7.6	1	4.06	7.07	10.09	4.42	4.79	6.2	69.6733	low
GSM363188	57.3	0	4.31	7.34	9.89	4.08	5.31	8.17	79.9582	low
GSM363190	4.8	0	4.47	8.13	10.36	4.77	5.48	12.54	140.207	high
GSM363192	52.2	0	4.44	8.26	10.17	4.74	5.66	9.32	112.772	high
GSM363194	4.5	0	5.26	8.6	10.25	4.47	5.98	8.78	119.943	high
GSM363196	57.7	0	4.41	9.32	10.35	4.44	5.24	10.91	134.9	high
GSM363198	57.9	0	4.28	9.29	10.5	4.32	5.06	7.18	104.857	high
GSM363200	23.9	1	4.22	6.87	10.45	4.75	5.57	7.87	91.0994	low
GSM363202	60	0	3.77	7.59	10.01	4.36	5.62	4.17	66.8779	low
GSM363204	14.1	1	4.27	8.39	10.24	4.27	5.57	10.39	115.334	high
GSM363205	58	0	4.35	7.57	10.02	4.84	5.53	6.76	85.827	low
GSM363207	53.3	1	4.37	8.42	10.73	4.19	5.19	12.82	142.97	high
GSM363209	60.8	0	4.63	7.65	10.19	4.47	6.34	6.78	93.3486	low
GSM363211	8.9	1	4.39	7.35	10.59	4.46	5.57	8.33	99.1068	low
GSM363213	57.6	0	4.79	8.35	10.38	4.01	5.69	4.48	81.4962	low
GSM363215	18.6	0	4.33	8.27	10.38	4.68	5.59	8.63	110.156	high
GSM363217	54.5	0	4.8	8.04	10.97	4.98	5.67	4.44	98.3469	low
GSM363218	15.2	1	5.68	8.2	10.54	4.68	6.14	12.56	164.56	high
GSM363220	54.2	0	4.82	8.68	10.13	4.74	5.31	9.26	115.905	high
GSM363222	48.4	0	4.13	8.54	10.18	5.26	4.85	4.45	83.0668	low
GSM363224	57.9	0	4.46	8.45	10.39	4.5	5.57	8.19	107.765	high
GSM363226	60.4	0	4.31	8.42	9.7	4.18	4.92	11.56	105.738	high
GSM363230	4.8	0	4.21	7.96	9.9	4.68	5.57	6.13	82.1529	low
GSM363232	57.9	0	5.18	7.84	10.57	3.9	6.79	6.62	101.652	low
GSM363235	32.8	0	4.21	8.76	10.59	4.43	5.99	10.98	140.269	high
GSM363237	57.5	0	4.38	8.92	10.51	5.44	5.44	11.71	160.13	high
GSM363239	42.2	1	4.1	9.53	10.66	4.83	4.74	7.89	118.763	high
GSM363241	54.2	0	4.52	6.39	10.5	4.51	5.98	3.58	67.8634	low
GSM363243	55.8	0	3.81	7.51	9.87	4.47	4.77	8.57	80.8547	low
GSM363245	57.5	0	4.86	8.39	10.38	4.63	7.16	8.45	129.497	high
GSM363247	52.9	0	3.53	8.37	10.1	4.77	4.84	9.69	102.265	high
GSM363249	59.2	0	3.59	8.41	10.2	4.73	4.74	7.36	89.2477	low
GSM363251	19.6	1	4.08	7.33	10.11	4.38	5.2	8.95	88.614	low
GSM363263	3	1	4.27	9.4	10.64	4.29	5.25	10.89	139.931	high
GSM363264	17.8	1	4.57	9.39	10.49	4.11	4.8	10.69	128.617	high
GSM363265	65.1	0	4.67	8.89	10.32	4.99	4.48	10.01	122.644	high
GSM363266	2.5	1	4.62	8.17	10.19	4.34	5.63	7.49	95.802	low
GSM363267	47.9	1	4.38	8.23	10.05	4.66	4.95	6.96	87.7231	low
GSM363268	56	0	4.23	7.69	10.47	4.35	6.21	8.69	106.346	high
GSM363269	52.7	1	4.33	7.27	10.43	4.11	5.08	4.05	66.3931	low
GSM363270	21.3	1	4.04	7.72	10.62	3.84	4.97	6.05	77.5145	low
GSM363271	28.7	0	3.98	9.63	11.26	5.43	5.35	11.74	193.281	high
GSM363272	56.3	0	4.31	7.52	10.26	4.34	5.88	9.59	103.708	high
GSM363273	58	0	4.48	7.88	9.97	4.29	5.33	4.66	71.3469	low
GSM363274	26.9	1	4.27	8.21	10.32	4.34	6.47	8.45	110.391	high
GSM363275	59.8	0	4.24	7.09	9.59	4.28	4.37	4.91	56.1236	low
GSM363288	60.3	0	3.6	7.61	10.07	4.75	4.85	7.14	79.6092	low
GSM363289	54.2	0	4.26	8.43	9.67	4.41	5.4	6.41	80.7672	low
GSM363290	54.7	0	4.08	7.75	10.05	5.01	5.33	8.1	94.7154	low
GSM363291	50.1	1	3.96	7.58	9.97	4.48	4.62	7.79	78.747	low
GSM363292	59.9	0	4.29	8.21	10.14	4.33	5.19	12.31	122.505	high
GSM363293	61.5	0	4.25	8.28	10.3	4.28	5.22	9.52	105.752	high
GSM363294	62.6	0	4.79	8.78	10.44	4.8	5.75	10.67	141.946	high
GSM363295	54.9	0	3.67	8.59	10.16	4.4	4.67	8.79	95.1087	low
GSM363296	27.5	1	5.02	8.08	10.37	4.28	4.84	7.65	94.1667	low
GSM363297	3	0	3.56	7.36	10.46	4.68	5.47	8.39	94.1909	low
GSM363298	53.6	0	4.04	8.37	10.73	4.67	5.4	7.25	105.142	high
GSM363309	53	1	3.85	9.06	10.41	4.74	5.64	9.64	126.786	high
GSM363310	23.5	1	3.88	8.66	10.61	3.93	5.08	10.9	118.407	high
GSM363311	19	0	3.79	8.56	10.18	4.32	5.31	8.44	98.0515	low
GSM363312	55.3	0	4.3	8.59	9.95	4.21	5.08	5.8	79.3333	low
GSM363313	36.6	0	3.95	8.28	10.15	4.02	5.68	6.42	83.5063	low
GSM363314	57.1	0	4.01	7.54	10.08	4.94	5.63	4.78	76.2178	low
GSM363315	65.4	0	4.34	8.9	10.66	4.65	5.42	3.47	87.8101	low
GSM363316	54.7	0	4.27	8.44	10.69	4.12	5.81	3.9	83.4273	low
GSM363317	62.8	0	3.79	7.62	10.11	4.2	6.05	11.9	114.428	high
GSM363326	37.2	1	4.27	8.12	10.29	4.94	5.48	8.66	108.673	high
GSM363327	60.1	0	4.27	8.47	10.21	4.25	5.67	8.32	101.944	low
GSM363328	12	1	4.61	7.94	10	4.42	5.85	11.19	117.511	high
GSM363329	53.2	0	4.93	8.25	10.25	4.57	5.75	5.94	93.583	low
GSM363330	12.6	1	3.99	8.88	10.88	5.04	4.89	11.25	147.463	high
GSM363331	36.5	1	5.66	8.69	10.13	4.57	5.9	7.51	112.353	high
GSM363332	12.6	1	5.03	8.31	10.42	4.77	5.15	9.95	123.077	high
GSM363333	13.5	1	4.37	7.9	10.71	4.59	4.91	11.67	127.904	high
GSM363335	59.4	0	4.14	7.01	9.95	4.36	5.07	5.38	65.3646	low
GSM363336	8	1	4.6	7.28	10.25	3.96	5.18	11.3	103.014	high
GSM363337	65.5	0	4.06	8.76	10.42	4.98	5.6	10.26	132.764	high
GSM363339	65.4	0	3.47	7.92	10.37	4.58	5.35	9.26	101.346	low
GSM363341	65.4	0	3.85	8.05	11.04	4.28	5.5	10.88	129.281	high
GSM363343	65.1	0	3.98	8.57	9.76	4.85	4.79	6.13	80.586	low
GSM363344	38.7	0	3.54	8.04	10.71	4.92	5.93	8.7	116.03	high
GSM363346	14.3	1	4.17	8.39	9.82	4.4	6.26	7.37	94.0787	low
GSM363348	14.3	0	3.69	8.79	10.63	5.58	4.82	10.47	137.997	high
GSM363350	62.9	0	3.95	8.68	10.71	4.49	6.48	10.5	142.626	high
GSM363352	16.2	1	3.84	8.02	10.42	5.35	5.19	11.99	136.153	high
GSM363354	10.4	1	3.66	9.44	11.32	3.99	6.59	11.15	169.503	high
GSM363355	9.1	1	5.39	8.74	10.85	4.72	5.81	12.5	177.035	high
GSM363357	8.8	1	3.78	7.84	9.91	4.79	5.63	7.81	89.8218	low
GSM363358	53.9	0	4.31	7.53	9.99	4.21	5.44	10.35	98.2654	low
GSM363360	53.3	0	4.23	8.15	10.38	5.53	5.85	7.51	113.777	high
GSM363362	5.8	1	4.26	7.2	10.13	4.37	6.34	8.05	92.1308	low
GSM363364	27.1	1	3.61	8.58	9.88	4.64	4.45	7.16	81.695	low
GSM363366	52.3	0	4.25	8.73	9.86	4.33	5.38	4.17	74.0472	low
GSM363368	15.4	1	4.37	7.67	10.65	5.14	5.76	11.61	141.053	high
GSM363371	66.3	0	3.48	7.75	10.1	5.55	5.13	6.4	86.7248	low
GSM363376	61.5	0	3.61	8.56	11	4.46	5.67	8.53	119.314	high
GSM363378	31.9	1	4.11	8.56	9.66	5.11	4.72	4.96	75.7172	low
GSM363384	51.6	1	4.5	7.88	10.11	4.27	6.33	12.57	132.411	high
GSM363386	10	1	4.19	7.88	10.27	5.04	4.93	8.78	102.084	high
GSM363388	57.3	0	4	8.22	10.34	5.19	5.67	11.91	140.799	high
GSM363391	57.3	0	4.28	8.17	10.16	4.47	5.43	5.69	83.0441	low
GSM363393	4	1	3.27	7.68	10.65	5.21	5.14	9.37	109.578	high
GSM363400	55.6	0	3.72	8.11	9.86	4.15	5.08	7.83	80.859	low
GSM363404	12	1	4.11	7.87	9.6	4.11	5.25	7.24	74.6313	low
GSM712542	7.5	1	3.67	7.2	9.36	4.6	5.11	11.35	88.0287	low
