# Supplementary material for: Development of a Toll-Like Receptor-Based Gene Signature That Can Predict Prognosis, Tumor Microenvironment, and Chemotherapy Response for Hepatocellular Carcinoma
Source: Front Mol Biosci. 2021 Sep 21;8:729789. doi: 10.3389/fmolb.2021.729789 (PMC8490642; doi:10.3389/fmolb.2021.729789)
Supplement: Supplementary file 2 [file DataSheet1.ZIP › Original Source Data/Figure 2/Figure 2C, D.xlsx]

## Sheet: Sheet1
id	OS	Status	MAP2K2	IRAK1	RAC1	TRAF3	MAP3K7	SPP1	riskScore	risk
GSM2011285	2.56	0	-2.02389	0.266856	-0.363259	1.71119	-0.637226	1.17715	1.05362	low
GSM2011286	2.17	0	-0.698412	0.296597	0.452557	1.18646	-0.445717	-0.418662	1.15784	low
GSM2011287	0.04	0	-0.147786	-0.792003	0.426087	1.35073	-1.03997	-0.61833	1.00585	low
GSM2011288	0.49	1	0.901477	-0.369479	-0.409869	-0.474413	0.69544	6.23432	1.42715	high
GSM2011289	0.98	1	-0.183769	-0.446555	1.24392	-0.291139	2.20257	2.10581	1.61425	high
GSM2011290	0.03	0	0.0384749	-1.25637	0.181098	0.0602004	-0.768262	-0.578037	0.811969	low
GSM2011291	0.58	0	-0.278751	0.114089	0.623028	0.952997	1.56511	1.39885	1.59088	high
GSM2011292	0.04	0	1.80355	1.6689	-0.690967	1.01231	0.215573	-0.404233	1.34329	high
GSM2011293	1.8	0	-0.240608	1.68006	1.49193	-0.0812478	-2.21915	-0.628729	1.21591	low
GSM2011294	0.07	1	2.45656	0.054877	1.22162	0.0275	1.36949	-0.623688	1.62997	high
GSM2011295	0.04	0	-0.649951	0.404258	-0.344846	-1.38546	0.153537	-0.487459	0.781369	low
GSM2011296	2.56	0	-1.32581	0.944204	-0.655434	1.22829	-0.381181	0.617045	1.05072	low
GSM2011297	1.5	1	-1.24278	-0.937764	-0.583362	0.228265	0.60667	-0.323098	0.790923	low
GSM2011298	2.09	0	2.99639	1.5672	-0.110502	1.52411	1.21356	-0.421658	1.86912	high
GSM2011299	3.62	1	-0.571989	3.41598	0.352576	0.00544627	-0.209532	2.24827	1.7215	high
GSM2011300	0.02	0	-0.307634	-1.33507	0.493988	2.07698	1.19106	-0.619799	1.27506	high
GSM2011301	0.07	0	1.01864	0.978562	0.383937	0.0503143	-1.14204	0.397607	1.1917	low
GSM2011302	4.82	0	-0.684787	2.13703	-1.04313	1.15757	1.23654	-0.575446	1.24545	low
GSM2011303	3.03	0	-0.860465	0.246667	-0.794257	-0.189235	-0.741751	-0.629047	0.732549	low
GSM2011304	0.04	0	2.97403	-0.440886	-0.147761	-0.616622	-0.213148	-0.611068	0.984864	low
GSM2011305	0.58	0	0.151978	1.5892	1.08683	-0.0744035	1.94884	0.804545	1.85868	high
GSM2011306	1.7	1	0.339253	0.741491	2.59819	0.479222	0.278011	-0.594919	1.89379	high
GSM2011307	0.78	0	0.127108	-0.798929	-1.0696	-1.49573	-0.892067	-0.53268	0.55896	low
GSM2011308	1.22	0	0.602153	-0.202924	2.74752	-1.46911	-0.620222	-0.712456	1.28361	high
GSM2011309	1.14	0	-0.270638	1.52515	2.48095	-0.406731	1.1646	-0.455456	1.91574	high
GSM2011310	1.07	0	1.67889	1.2745	-0.656153	1.73857	-1.72474	-0.0962491	1.19113	low
GSM2011311	1.27	0	-1.25257	-0.169266	1.90408	-0.510155	-0.785132	-0.594881	1.08418	low
GSM2011312	0.75	0	0.257499	-0.84655	-0.279822	-0.0956968	1.06717	0.344051	0.979663	low
GSM2011313	2.26	0	4.00967	1.48413	-0.874961	3.23594	2.35034	3.55963	3.04354	high
GSM2011314	0.53	0	-0.753003	0.290467	0.768468	0.405456	0.177816	2.25719	1.40512	high
GSM2011315	0.07	1	-0.9797	0.926229	1.03561	0.0913799	0.465504	-0.640991	1.28024	high
GSM2011316	2.03	0	-0.471054	0.632095	-0.394189	-0.348935	-0.0381067	-0.587261	0.889155	low
GSM2011317	1.65	0	-0.448565	0.168397	0.230297	-0.35654	-1.08425	0.892337	0.947634	low
GSM2011318	1.79	0	-0.35345	1.5852	-0.87568	-0.658448	0.757477	2.25498	1.13961	low
GSM2011319	0.89	0	-1.0686	-1.32904	-0.513591	0.655652	0.0486104	-0.469723	0.767615	low
GSM2011320	2.71	0	0.00306586	1.22694	1.10768	0.918776	2.03154	-0.597179	1.83885	high
GSM2011321	2.79	0	1.2363	0.287952	-1.00227	1.94237	0.202229	-0.444705	1.16327	low
GSM2011322	0.42	1	-0.772141	0.34433	-0.207462	0.486827	0.0369172	-0.523292	0.977445	low
GSM2011323	0.55	0	2.46181	1.86294	3.29633	1.37962	-0.583447	-0.70341	2.88076	high
GSM2011324	0.52	0	-0.843356	0.365521	0.88039	0.073889	0.403869	1.34515	1.33001	high
GSM2011325	0.68	0	1.45713	-0.76984	-1.02299	1.22677	1.59733	2.43323	1.31531	high
GSM2011326	0.15	1	-0.346527	-0.0320703	0.00127577	0.650329	1.99843	-0.628435	1.2194	low
GSM2011327	3.2	0	-1.12905	1.69938	0.278777	-0.450838	-0.600942	-0.549975	1.02378	low
GSM2011328	2.79	0	-1.25768	0.842529	-0.192213	-0.0219308	-0.346191	-0.51478	0.911724	low
GSM2011329	4.79	0	1.60392	1.3442	-1.25906	-0.348174	0.725744	-0.518433	1.01462	low
GSM2011330	1.38	0	0.522957	1.40376	-0.0354079	0.319522	-0.330079	1.06205	1.30226	high
GSM2011331	2.66	0	-0.210711	-0.813465	0.714234	0.71649	-0.806778	-0.401434	1.01266	low
GSM2011332	4.19	0	0.213448	-0.71472	-0.534738	0.244996	-1.22166	-0.427111	0.755965	low
GSM2011333	5.76	0	2.40797	-0.66046	-0.391599	1.38114	-1.05952	-0.553823	1.04357	low
GSM2011334	5.76	0	-1.25953	-0.246899	0.753795	0.574281	3.15632	-0.37893	1.44796	high
GSM2011335	3.98	1	0.597611	2.00644	-0.575593	-1.75885	0.624879	-0.324029	0.983978	low
GSM2011336	4.98	0	-0.192456	-0.20442	-0.875249	0.176553	0.776668	-0.558934	0.867292	low
GSM2011337	0.64	0	-0.609427	-1.32611	-0.813965	0.086817	-1.9137	-0.489365	0.580532	low
GSM2011338	0.52	1	0.0587149	-1.22379	-0.750524	0.337774	-0.980078	-0.437616	0.701178	low
GSM2011339	3.28	0	-0.44808	-0.722171	-1.18425	-2.85394	0.421855	-0.279168	0.518349	low
GSM2011340	0.78	0	-0.589231	-0.89613	-1.00184	-0.545898	-1.96708	-0.658135	0.537172	low
GSM2011341	0.02	0	-0.723283	0.071499	-0.497335	-1.23032	-0.56555	-0.565731	0.68967	low
GSM2011342	0.34	0	-0.135792	2.00254	2.8298	0.907369	-0.0226199	2.40951	2.75439	high
GSM2011343	0.58	0	0.107706	-0.138521	-1.19058	-1.01967	-0.213817	1.29487	0.747924	low
GSM2011344	0.78	0	0.629846	-0.168119	-0.589116	-0.675178	0.56012	2.2531	1.03058	low
GSM2011345	6.29	1	-1.40919	-0.708495	0.00731779	-1.2828	0.800813	-0.523036	0.750987	low
GSM2011346	0.19	1	0.172835	1.12491	0.94901	-0.475174	1.11863	-0.310974	1.41031	high
GSM2011347	1.17	0	-0.984198	-0.351392	-0.586239	1.3743	1.72846	-0.245705	1.10193	low
GSM2011348	0.02	0	-0.563082	-1.07856	-0.227602	1.09597	0.0145127	-0.600319	0.89805	low
GSM2011349	4.98	0	0.585706	1.37123	0.231304	-0.263001	-0.635307	0.774362	1.2175	low
GSM2011350	2.71	1	-0.596859	-0.0593279	0.845432	0.365151	-1.57237	-0.602404	0.970285	low
GSM2011351	0.44	0	0.932652	1.27029	1.05072	-0.481257	1.35709	1.12897	1.72497	high
GSM2011352	0.54	0	0.592408	0.0699387	1.95601	2.08154	0.399942	-0.601277	1.94159	high
GSM2011353	0.55	0	-0.407644	1.08025	-0.757142	1.35833	1.15116	0.841027	1.32365	high
GSM2011354	0.6	1	0.397548	-0.0289019	-0.856691	0.2199	-0.394928	-0.583303	0.83026	low
GSM2011355	4.98	0	0.712614	0.903922	-0.375487	-1.37329	-0.0585475	0.912927	0.967887	low
GSM2011356	0.02	0	1.93147	1.7748	2.3345	1.2108	3.23184	0.335066	3.44629	high
GSM2011357	3.2	0	-0.328977	-0.828766	-0.356786	-0.00672132	-1.07144	-0.592293	0.724437	low
GSM2011358	3.2	0	0.0750304	-0.724974	-0.495608	0.218379	-1.563	-0.595664	0.719698	low
GSM2011359	0.07	1	1.87564	0.263321	0.120965	0.661736	0.0663287	-0.602596	1.25041	high
GSM2011360	0.1	0	3.44493	0.0206776	1.12078	1.45643	1.09453	-0.444907	1.99333	high
GSM2011361	3.63	0	0.795955	-0.158216	-0.51172	1.4975	0.888467	-0.132575	1.2145	low
GSM2011362	0.13	0	0.802746	-0.337699	0.472985	0.249559	-0.73711	-0.286713	1.04699	low
GSM2011363	0.02	0	-0.527673	0.00254305	-0.89208	0.0525957	2.50061	0.148403	1.04953	low
GSM2011364	2.46	0	-0.716668	1.00213	2.43247	-0.211289	0.598413	1.16126	1.87456	high
GSM2011365	0.04	0	-0.931327	0.708407	2.14878	-0.555023	0.229141	1.56411	1.61266	high
GSM2011366	0.39	0	1.81947	0.752	-0.376638	0.0229372	0.649203	-0.429359	1.18596	low
GSM2011367	1.67	0	0.513124	-0.293422	-0.486402	0.62067	-1.74375	-0.41682	0.81389	low
GSM2011368	0.65	0	2.17876	-0.644745	-0.272485	2.22527	-0.229661	-0.417907	1.27147	high
GSM2011369	0.78	0	-0.597036	0.392445	-0.544664	1.47164	-1.94566	-0.419769	0.879132	low
GSM2011370	0.3	0	0.939002	1.24805	1.13459	0.0814937	-1.62088	-0.300435	1.29009	high
GSM2011371	1.68	0	-0.38736	0.320861	1.70196	-0.716244	0.0402198	-0.444652	1.24348	low
GSM2011372	0.92	1	1.24957	1.17113	1.44028	-0.577077	0.762609	-0.28491	1.59748	high
GSM2011373	2.46	0	-0.40491	3.38782	0.615548	0.146895	0.317554	3.77452	2.15205	high
GSM2011374	0.03	0	-1.11177	-0.697525	-1.29215	0.650329	2.16164	-0.457083	0.866187	low
GSM2011375	4.7	0	0.0787786	-0.178946	-0.241987	0.244996	0.583998	-0.41101	0.997039	low
GSM2011376	4.12	0	-0.694179	0.26926	-0.637308	-0.243989	-0.661193	-0.16044	0.789204	low
GSM2011377	0.45	1	-0.586012	-0.45442	0.375881	-0.0219308	1.33276	-0.097123	1.10072	low
GSM2011378	0.94	0	-0.397369	0.297807	-0.987889	0.671622	-0.579296	-0.304622	0.843115	low
GSM2011379	0.03	0	-1.06776	-0.407722	-0.564516	0.54082	0.998972	-0.333613	0.918007	low
GSM2011380	1.77	1	0.0695625	1.39903	2.51073	-0.77328	-0.976418	1.13858	1.68741	high
GSM2011381	7.76	0	-0.160795	-0.0896106	-0.776275	-1.18394	-1.6594	-0.0657647	0.625604	low
GSM2011382	4.82	1	-0.425459	-0.153742	-0.149055	0.0389071	1.0848	0.369859	1.05855	low
GSM2011383	1.97	0	0.831849	0.328424	0.515854	-0.00215847	-0.338604	0.0195529	1.17147	low
GSM2011384	0.06	0	-0.633944	-0.0417346	-0.903013	-0.697993	1.3067	-0.413287	0.814713	low
GSM2011385	3.96	1	-0.84803	-0.345756	-0.228177	-0.985452	-0.80651	0.00310615	0.717148	low
GSM2011386	3.78	0	0.687567	-0.533104	0.679708	0.870866	0.729761	-0.419736	1.29518	high
GSM2011387	1.71	1	1.3677	2.13926	0.472266	-1.34211	1.27613	-0.448808	1.41829	high
GSM2011388	0.65	1	-1.32308	0.485331	-0.737433	-0.586203	0.114039	-0.457272	0.770457	low
GSM2011389	0.04	0	1.28604	0.158558	1.20608	1.02296	0.0307582	-0.453289	1.53118	high
GSM2011390	3.63	0	-0.80508	-0.0563346	-0.0765512	1.44883	1.19115	-0.164571	1.2237	low
GSM2011391	4.71	0	0.136544	-0.171176	-0.781885	0.862501	-0.500568	-0.398331	0.882017	low
GSM2011392	4.82	0	-0.322935	1.51045	-0.875392	-0.323079	0.804963	-0.234652	1.00678	low
GSM2011393	1.02	0	-1.16054	1.11444	0.687764	0.318001	-1.03471	1.63222	1.25424	high
GSM2011394	0.04	0	1.21169	-0.00853831	-0.0227485	-0.596089	0.257347	-0.443801	0.998027	low
GSM2011395	4.35	0	0.596377	3.67141	0.404077	-1.36569	-0.234258	-0.400763	1.3746	high
GSM2011396	3.58	0	-0.85072	-0.0845475	-0.290324	0.42751	-0.0595293	-0.324326	0.909043	low
GSM2011397	3.46	0	-0.0701334	-0.349784	0.656547	-1.31398	-0.587017	-0.137776	0.8659	low
GSM2011398	1.16	0	-0.690078	-0.0709824	-0.496903	1.80549	1.25453	1.49181	1.33137	high
GSM2011399	4.43	0	0.112292	0.0417418	-0.137547	-0.398366	0.389989	2.3492	1.13666	low
