# Supplementary material for: Development of a Toll-Like Receptor-Based Gene Signature That Can Predict Prognosis, Tumor Microenvironment, and Chemotherapy Response for Hepatocellular Carcinoma
Source: Front Mol Biosci. 2021 Sep 21;8:729789. doi: 10.3389/fmolb.2021.729789 (PMC8490642; doi:10.3389/fmolb.2021.729789)
Supplement: Supplementary file 2 [file DataSheet1.ZIP › Original Source Data/Figure 3/Figure 3A.xlsx]

## Sheet: Sheet1
id	futime	fustat	Age	Gender	Grade	Stage	riskScore
TCGA-G3-AAV4-01A	0.0739726	1	83	0	1	1	14.7135
TCGA-DD-A73E-01A	0.120548	0	66	1	1	1	17.6363
TCGA-KR-A7K0-01A	0.178082	1	65	1	1	1	23.7897
TCGA-MR-A520-01A	0.627397	0	58	1	1	1	9.59608
TCGA-UB-AA0V-01A	0.860274	0	69	0	1	1	14.8884
TCGA-G3-A7M7-01A	0.989041	0	65	1	1	1	25.6719
TCGA-G3-AAV2-01A	1.01918	0	50	1	1	1	14.1457
TCGA-BC-A69I-01A	1.06027	0	69	1	1	1	13.1393
TCGA-G3-A7M8-01A	1.17808	0	31	1	1	1	13.0984
TCGA-K7-A5RG-01A	1.42192	0	66	1	1	1	18.5422
TCGA-EP-A12J-01A	1.56164	0	62	1	1	1	14.7583
TCGA-FV-A2QR-01A	1.59178	1	75	1	1	1	26.4835
TCGA-DD-AAE4-01A	1.66575	0	49	0	1	1	9.24745
TCGA-K7-A5RF-01A	1.72877	0	64	1	1	1	15.3473
TCGA-XR-A8TF-01A	1.89863	1	74	1	1	1	13.4376
TCGA-G3-A5SK-01A	2.03836	0	58	1	1	1	11.0014
TCGA-KR-A7K2-01A	2.27123	0	64	1	1	1	13.7465
TCGA-KR-A7K8-01A	2.48219	0	57	1	1	1	18.3585
TCGA-DD-A73F-01A	2.9726	0	77	0	1	1	14.7137
TCGA-DD-A4NL-01A	4.68767	0	46	1	1	1	9.37361
TCGA-BC-A110-01A	5.79726	1	51	0	1	1	12.3056
TCGA-DD-A3A2-01A	5.83836	1	76	0	1	1	8.0586
TCGA-DD-A4NO-01A	6.15068	0	65	1	1	1	27.4651
TCGA-DD-A1ED-01A	6.30411	0	68	1	1	1	10.4865
TCGA-2Y-A9GV-01A	6.93699	1	54	0	1	1	15.551
TCGA-DD-AAVP-01A	7.53973	0	48	1	1	1	16.0698
TCGA-BC-A3KF-01A	0.0219178	0	66	0	2	1	13.0747
TCGA-DD-AACK-01A	0.0246575	0	70	1	2	1	29.2045
TCGA-FV-A496-01A	0.0273973	0	84	0	2	1	15.4581
TCGA-FV-A4ZQ-01A	0.0328767	0	52	1	2	1	18.7403
TCGA-DD-A11B-01A	0.0383562	1	73	1	2	1	16.4848
TCGA-BC-A10Z-01A	0.0931507	1	62	0	2	1	22.1356
TCGA-GJ-A9DB-01A	0.183562	1	68	1	2	1	25.5013
TCGA-HP-A5MZ-01A	0.249315	1	78	1	2	1	28.8154
TCGA-DD-AAD0-01A	0.375342	0	73	0	2	1	21.8278
TCGA-DD-AAE6-01A	0.386301	0	59	0	2	1	12.0547
TCGA-BC-A112-01A	0.419178	1	80	1	2	1	42.2313
TCGA-G3-A3CI-01A	0.493151	0	71	1	2	1	10.0332
TCGA-DD-A1EI-01A	0.50137	0	46	1	2	1	24.6811
TCGA-FV-A3R2-01A	0.531507	1	75	1	2	1	23.3184
TCGA-2Y-A9HB-01A	0.712329	0	66	1	2	1	16.288
TCGA-DD-A73B-01A	0.775342	1	72	0	2	1	15.1999
TCGA-EP-A3JL-01A	0.830137	0	76	1	2	1	26.8125
TCGA-5C-A9VH-01A	0.882192	0	70	1	2	1	19.2826
TCGA-WJ-A86L-01A	0.945205	0	68	0	2	1	21.5821
TCGA-DD-AAC9-01A	0.950685	0	51	1	2	1	16.2451
TCGA-2Y-A9H6-01A	0.978082	0	68	0	2	1	20.2536
TCGA-FV-A3R3-01A	1.00274	1	38	0	2	1	24.6827
TCGA-BD-A3EP-01A	1.12055	0	75	0	2	1	30.0678
TCGA-G3-A25S-01A	1.13973	1	64	1	2	1	19.4625
TCGA-ED-A627-01A	1.1589	0	74	1	2	1	20.7615
TCGA-LG-A9QC-01A	1.16438	0	48	1	2	1	15.6753
TCGA-ES-A2HT-01A	1.2	1	54	1	2	1	18.6238
TCGA-G3-A7M5-01A	1.22466	0	76	1	2	1	11.3056
TCGA-DD-AADS-01A	1.29863	0	63	1	2	1	11.3747
TCGA-G3-AAV0-01A	1.30411	0	58	1	2	1	10.8426
TCGA-DD-AAEB-01A	1.30959	0	60	1	2	1	8.70381
TCGA-G3-AAUZ-01A	1.31507	0	48	1	2	1	13.3625
TCGA-UB-A7ME-01A	1.33151	0	51	1	2	1	18.4725
TCGA-K7-A6G5-01A	1.40274	0	66	1	2	1	21.9648
TCGA-DD-A3A3-01A	1.46575	1	45	1	2	1	17.0652
TCGA-O8-A75V-01A	1.47397	0	54	1	2	1	24.5577
TCGA-DD-AADY-01A	1.52055	0	55	0	2	1	11.8907
TCGA-DD-AAE3-01A	1.55068	0	50	1	2	1	8.79656
TCGA-RC-A7SF-01A	1.5863	0	66	1	2	1	11.9282
TCGA-G3-A3CK-01A	1.60274	0	61	1	2	1	23.9827
TCGA-EP-A2KB-01A	1.63288	1	46	0	2	1	11.2488
TCGA-EP-A26S-01A	1.66575	0	70	1	2	1	14.2729
TCGA-2Y-A9H8-01A	1.73425	1	85	0	2	1	23.6531
TCGA-DD-AAE7-01A	1.76438	0	72	1	2	1	13.4799
TCGA-G3-A25Z-01A	1.79452	0	58	1	2	1	15.6229
TCGA-DD-AAD2-01A	1.80274	0	66	1	2	1	23.318
TCGA-G3-A3CG-01A	1.84384	0	80	1	2	1	22.9648
TCGA-ES-A2HS-01A	1.88493	1	80	1	2	1	15.324
TCGA-2Y-A9H9-01A	1.90959	0	70	1	2	1	14.2431
TCGA-G3-A5SJ-01A	1.91233	0	59	1	2	1	33.3101
TCGA-DD-A73A-01A	1.99452	0	71	1	2	1	20.0694
TCGA-FV-A2QQ-01A	1.99726	0	80	1	2	1	32.2969
TCGA-DD-AAEH-01A	2.14795	0	73	1	2	1	15.1213
TCGA-G3-A25V-01A	2.35616	0	68	1	2	1	28.8852
TCGA-GJ-A3OU-01A	2.40822	0	59	1	2	1	30.7008
TCGA-XR-A8TG-01A	2.46027	0	58	1	2	1	22.9027
TCGA-DD-A4NF-01A	2.58082	0	72	1	2	1	22.1036
TCGA-DD-A4NB-01A	2.70959	0	25	1	2	1	25.7507
TCGA-HP-A5N0-01A	3.14247	1	90	0	2	1	13.0365
TCGA-2Y-A9H7-01A	3.2	0	81	0	2	1	18.288
TCGA-DD-AAD8-01A	3.33973	0	73	0	2	1	19.2366
TCGA-2Y-A9H1-01A	3.36712	1	58	1	2	1	15.4877
TCGA-2Y-A9GW-01A	3.48219	1	64	1	2	1	34.4736
TCGA-DD-AAD3-01A	3.54795	0	43	1	2	1	18.0032
TCGA-XR-A8TC-01A	3.66849	0	43	0	2	1	13.9919
TCGA-2Y-A9H4-01A	3.97808	0	68	1	2	1	14.782
TCGA-DD-AAEI-01A	4.19452	0	72	1	2	1	24.6744
TCGA-DD-A11D-01A	4.27397	1	57	0	2	1	17.1495
TCGA-DD-AACT-01A	4.27945	0	69	0	2	1	14.2869
TCGA-2Y-A9GT-01A	4.44932	1	51	1	2	1	15.7716
TCGA-DD-AAW3-01A	4.47397	0	69	1	2	1	11.6564
TCGA-DD-AACC-01A	4.61644	1	61	1	2	1	15.9244
TCGA-DD-A39X-01A	4.6411	1	78	0	2	1	28.2772
TCGA-DD-AAVS-01A	4.99452	0	56	1	2	1	24.2969
TCGA-DD-AAW2-01A	5.08219	0	69	1	2	1	13.2491
TCGA-DD-AAVZ-01A	5.20548	0	38	1	2	1	15.1159
TCGA-2Y-A9GU-01A	5.31233	0	55	0	2	1	12.4411
TCGA-DD-AAW0-01A	5.52055	0	54	1	2	1	20.0516
TCGA-DD-A1EB-01A	5.52603	0	72	0	2	1	11.3306
TCGA-DD-AAVW-01A	6.34795	0	35	1	2	1	18.9599
TCGA-2Y-A9GX-01A	6.69041	0	68	1	2	1	29.3084
TCGA-DD-A4NS-01A	6.72877	1	61	0	2	1	26.2669
TCGA-DD-AAVR-01A	6.88493	0	44	1	2	1	16.9417
TCGA-DD-AAVQ-01A	7.47397	0	38	1	2	1	17.7289
TCGA-DD-A4NR-01A	0.0246575	1	85	0	3	1	36.2754
TCGA-DD-AAC8-01A	0.0438356	1	72	1	3	1	29.5902
TCGA-EP-A2KC-01A	0.0520548	1	62	1	3	1	28.4116
TCGA-WQ-A9G7-01A	0.0821918	0	71	0	3	1	25.0539
TCGA-UB-A7MD-01A	0.142466	1	67	1	3	1	36.1949
TCGA-DD-A11A-01A	0.216438	0	67	1	3	1	22.0338
TCGA-DD-AACL-01A	0.293151	1	66	0	3	1	30.0344
TCGA-DD-A39Y-01A	0.468493	1	67	1	3	1	36.6059
TCGA-MI-A75C-01A	0.79726	0	64	1	3	1	22.6225
TCGA-MR-A8JO-01A	0.90411	0	34	1	3	1	19.4318
TCGA-DD-AACF-01A	1	1	68	1	3	1	20.5698
TCGA-DD-A1EF-01A	1.07945	1	57	0	3	1	26.4977
TCGA-DD-AACP-01A	1.13699	0	64	1	3	1	29.7879
TCGA-DD-AADC-01A	1.16438	1	53	1	3	1	23.3606
TCGA-G3-A25Y-01A	1.23836	1	52	0	3	1	30.499
TCGA-DD-AADO-01A	1.2411	0	55	1	3	1	16.2198
TCGA-DD-AADP-01A	1.25479	0	45	1	3	1	19.4749
TCGA-RC-A7SK-01A	1.29315	0	59	1	3	1	14.7856
TCGA-DD-AAE1-01A	1.51233	0	52	1	3	1	13.6642
TCGA-2Y-A9H5-01A	1.52055	1	59	0	3	1	22.5769
TCGA-DD-AADV-01A	1.5726	0	50	1	3	1	19.3469
TCGA-DD-AAEA-01A	1.57534	0	65	1	3	1	15.3384
TCGA-DD-AADW-01A	1.60822	0	48	1	3	1	29.5343
TCGA-DD-A1EC-01A	1.64932	0	20	0	3	1	26.7638
TCGA-WX-AA44-01A	1.68493	0	64	0	3	1	29.2681
TCGA-G3-A7M6-01A	1.73151	0	60	0	3	1	41.8669
TCGA-DD-AAE2-01A	1.74795	0	51	1	3	1	14.0713
TCGA-RC-A7S9-01A	1.75342	0	47	0	3	1	12.4305
TCGA-DD-A11C-01A	1.8137	0	69	1	3	1	17.5891
TCGA-DD-AAEG-01A	1.96986	0	59	0	3	1	14.8784
TCGA-DD-AAE9-01A	1.97808	0	69	1	3	1	20.1938
TCGA-DD-AAED-01A	2.09041	0	51	1	3	1	15.7302
TCGA-NI-A8LF-01A	2.18904	0	74	1	3	1	13.5271
TCGA-DD-A4NN-01A	2.46301	1	56	0	3	1	19.1171
TCGA-DD-AADJ-01A	2.92055	0	70	0	3	1	16.1261
TCGA-DD-AADI-01A	2.9726	0	43	0	3	1	18.6019
TCGA-DD-AADA-01A	3.37808	0	66	0	3	1	9.33574
TCGA-DD-AACN-01A	3.56712	0	32	1	3	1	20.0593
TCGA-DD-AAD5-01A	3.68493	0	54	1	3	1	28.9504
TCGA-DD-A1EG-01A	3.7589	1	76	1	3	1	35.1378
TCGA-DD-AACW-01A	3.90137	0	43	1	3	1	16.3438
TCGA-DD-AACY-01A	3.9726	0	61	1	3	1	14.5364
TCGA-DD-AACV-01A	4.19452	0	53	1	3	1	14.4587
TCGA-DD-AACU-01A	4.29315	0	59	1	3	1	24.1
TCGA-G3-A25U-01A	4.48219	0	63	0	3	1	10.3864
TCGA-2Y-A9H2-01A	4.74247	0	64	0	3	1	45.9505
TCGA-DD-AACS-01A	4.94247	0	39	1	3	1	17.4152
TCGA-DD-AACO-01A	5.13973	0	40	1	3	1	19.6579
TCGA-DD-AADR-01A	5.55616	0	58	1	3	1	20.141
TCGA-DD-AACE-01A	5.98356	0	62	1	3	1	11.2498
TCGA-DD-AACA-02A	6.30411	0	65	1	3	1	19.4767
TCGA-DD-AACA-01A	6.30411	0	65	1	3	1	21.8223
TCGA-DD-AACA-02B	6.30411	0	65	1	3	1	17.9835
TCGA-DD-AACB-01A	6.36712	0	74	0	3	1	21.6794
TCGA-DD-A4ND-01A	7.52329	0	56	0	3	1	23.7512
TCGA-DD-A4NP-01A	9.06301	0	32	1	3	1	9.4416
TCGA-DD-A73G-01A	9.52877	0	73	0	3	1	14.4167
TCGA-DD-AADF-01A	0.315068	1	64	0	4	1	10.1669
TCGA-DD-AACZ-01A	0.468493	1	63	0	4	1	38.0114
TCGA-DD-AACD-01A	1.04384	1	48	1	4	1	15.0929
TCGA-DD-AA3A-01A	1.12329	1	81	0	4	1	42.8825
TCGA-DD-AAD1-01A	1.54521	0	51	0	4	1	25.9517
TCGA-DD-AADL-01A	1.74247	0	58	1	4	1	20.1816
TCGA-DD-AAEE-01A	2.21918	0	55	1	4	1	22.3922
TCGA-DD-AADN-01A	2.46027	0	59	1	4	1	17.4249
TCGA-DD-AADD-01A	3.3726	0	51	1	4	1	23.9324
TCGA-DD-AADB-01A	3.40274	0	51	1	4	1	21.7322
TCGA-5C-AAPD-01A	0.0547945	0	61	1	1	2	24.068
TCGA-MI-A75I-01A	1.72603	0	61	1	1	2	22.4211
TCGA-DD-A73D-01A	1.89863	0	68	0	1	2	12.0979
TCGA-WX-AA46-01A	2.07123	0	61	1	1	2	9.62918
TCGA-KR-A7K7-01A	2.60548	0	61	0	1	2	24.5876
TCGA-ZS-A9CE-01A	3.4	0	79	0	1	2	11.2258
TCGA-2Y-A9H3-01A	4.15342	0	45	1	1	2	10.1991
TCGA-FV-A495-01A	0.00273973	0	51	0	2	2	17.5453
TCGA-ED-A7PZ-01A	0.0164384	0	61	1	2	2	20.3642
TCGA-DD-A3A8-01A	0.030137	1	75	1	2	2	11.2873
TCGA-T1-A6J8-01A	0.0630137	0	68	1	2	2	24.0961
TCGA-GJ-A6C0-01A	0.0849315	1	75	0	2	2	26.3872
TCGA-2Y-A9HA-01A	0.0986301	1	70	1	2	2	29.008
TCGA-5R-AAAM-01A	0.126027	1	65	0	2	2	19.1593
TCGA-QA-A7B7-01A	0.257534	0	48	1	2	2	17.5521
TCGA-CC-5261-01A	0.265753	1	44	1	2	2	27.4044
TCGA-CC-5258-01A	0.353425	1	48	1	2	2	18.824
TCGA-CC-A9FS-01A	0.578082	0	55	1	2	2	16.5078
TCGA-FV-A3I1-01A	0.676712	1	81	0	2	2	30.15
TCGA-4R-AA8I-01A	0.717808	1	66	1	2	2	24.1178
TCGA-CC-A8HV-01A	0.764384	1	51	0	2	2	15.5649
TCGA-CC-A7IG-01A	0.819178	1	47	1	2	2	25.7075
TCGA-UB-AA0U-01A	0.89589	0	60	1	2	2	18.4832
TCGA-5C-A9VG-01A	0.89863	0	58	1	2	2	20.998
TCGA-ZS-A9CG-01A	0.934247	0	55	1	2	2	15.4754
TCGA-G3-AAV5-01A	0.969863	0	67	1	2	2	27.7157
TCGA-K7-AAU7-01A	0.983562	0	61	1	2	2	38.868
TCGA-G3-AAV7-01A	0.989041	0	38	1	2	2	54.2859
TCGA-LG-A6GG-01A	1.06027	0	79	0	2	2	22.756
TCGA-WQ-AB4B-01A	1.08219	0	62	1	2	2	15.6006
TCGA-G3-AAV3-01A	1.12877	0	58	0	2	2	23.0894
TCGA-5R-AA1C-01A	1.42466	0	57	1	2	2	27.7695
TCGA-RC-A7SB-01A	1.61096	0	53	1	2	2	17.7353
TCGA-G3-A3CJ-01A	1.6274	0	52	1	2	2	14.1761
TCGA-DD-A39Z-01A	1.64658	1	43	0	2	2	14.4618
TCGA-G3-A5SL-01A	1.70137	0	70	1	2	2	14.3266
TCGA-MI-A75G-01A	1.91233	0	63	1	2	2	16.1658
TCGA-2Y-A9GS-01A	1.98356	1	58	1	2	2	35.7619
TCGA-MI-A75H-01A	2.04658	0	77	1	2	2	18.0909
TCGA-G3-A5SI-01A	2.10411	1	44	1	2	2	16.0674
TCGA-DD-A4NI-01A	2.23562	0	67	1	2	2	11.7766
TCGA-2Y-A9GZ-01A	2.32329	1	82	0	2	2	14.2856
TCGA-UB-A7MA-01A	2.32329	0	62	0	2	2	36.054
TCGA-FV-A3I0-01A	2.32329	0	76	0	2	2	51.2823
TCGA-ED-A5KG-01A	2.33973	0	60	0	2	2	34.4281
TCGA-ED-A459-01A	2.49315	0	47	1	2	2	31.5381
TCGA-DD-A4NJ-01A	2.54247	0	54	0	2	2	26.2404
TCGA-RG-A7D4-01A	3.00822	0	69	1	2	2	22.4549
TCGA-BD-A3ER-01A	3.05479	0	62	1	2	2	25.3601
TCGA-ZS-A9CD-01A	3.79726	1	73	1	2	2	31.0848
TCGA-DD-AAVX-01A	4.70685	0	38	1	2	2	20.551
TCGA-FV-A23B-01A	5.07397	1	70	0	2	2	22.3189
TCGA-DD-AACJ-01A	5.7589	0	75	1	2	2	19.7572
TCGA-DD-AAVU-01A	6.03288	0	46	1	2	2	27.104
TCGA-ZS-A9CF-02A	6.60822	0	64	1	2	2	17.0586
TCGA-ZS-A9CF-01A	6.60822	0	64	1	2	2	18.2119
TCGA-DD-A1EA-01A	6.61644	0	68	1	2	2	26.1062
TCGA-DD-A3A6-01A	8.92603	1	72	0	2	2	12.9619
TCGA-DD-A118-01A	9.41644	0	77	0	2	2	18.4009
TCGA-ED-A7PX-01A	0.0164384	0	48	0	3	2	36.8029
TCGA-RC-A6M6-01A	0.0246575	0	75	1	3	2	24.2655
TCGA-DD-AADM-01A	0.0328767	1	58	1	3	2	22.4404
TCGA-DD-AACX-01A	0.465753	0	66	1	3	2	23.5244
TCGA-DD-AACH-01A	0.534247	1	69	1	3	2	31.6449
TCGA-DD-A4NQ-01A	1.02192	1	60	1	3	2	31.9567
TCGA-CC-A7IJ-01A	1.04658	0	56	1	3	2	43.3273
TCGA-ED-A7PY-01A	1.06849	0	20	0	3	2	13.5127
TCGA-ED-A7XP-01A	1.09589	0	53	0	3	2	19.8669
TCGA-DD-A1EL-01A	1.13699	1	23	1	3	2	48.4317
TCGA-DD-AACQ-01A	1.18356	1	50	1	3	2	19.3519
TCGA-DD-AADQ-01A	1.19452	0	59	1	3	2	11.227
TCGA-BC-A69H-01A	1.21644	0	64	1	3	2	18.6575
TCGA-RC-A7SH-01A	1.28219	0	42	1	3	2	20.8979
TCGA-G3-A5SM-01A	1.42466	0	58	1	3	2	22.667
TCGA-DD-AADU-01A	1.51781	0	60	1	3	2	12.4377
TCGA-UB-A7MB-01A	1.64658	0	24	1	3	2	24.21
TCGA-DD-A39V-01A	1.76164	1	77	1	3	2	31.3324
TCGA-BC-A3KG-01A	1.86301	0	68	0	3	2	20.101
TCGA-2Y-A9GY-01A	2.07397	1	64	0	3	2	28.0999
TCGA-ED-A4XI-01A	2.24384	0	58	1	3	2	18.7635
TCGA-DD-AADK-01A	2.87397	0	68	0	3	2	18.6615
TCGA-DD-AAEK-01A	2.92329	0	51	1	3	2	13.5174
TCGA-DD-A114-01A	3.14795	1	42	1	3	2	35.2464
TCGA-BC-A217-01A	3.8274	1	75	0	3	2	22.9266
TCGA-DD-AACI-01A	4.43288	0	69	1	3	2	23.3971
TCGA-G3-A25X-01A	4.87397	0	73	1	3	2	36.0919
TCGA-DD-A113-01A	6.64384	0	55	0	3	2	20.2783
TCGA-DD-AAVV-01A	6.72603	0	56	1	3	2	26.1848
TCGA-DD-AACG-01A	1.28493	1	52	1	4	2	22.1263
TCGA-DD-A39W-01A	2.26575	1	29	0	2	3	14.832
TCGA-DD-A3A5-01A	8.56164	1	66	0	2	3	11.6509
TCGA-DD-A1EH-01A	4.09589	0	23	1	3	3	22.7327
TCGA-CC-5263-01A	0.353425	1	35	1	1	3	43.6517
TCGA-CC-A123-01A	0.6	0	24	0	1	3	18.6013
TCGA-CC-A7IL-01A	0.761644	1	61	1	1	3	14.0108
TCGA-CC-A3MB-01A	0.863014	1	36	1	1	3	23.0237
TCGA-CC-A7IH-01A	1	0	58	1	1	3	12.2177
TCGA-ZP-A9D4-01A	1.08219	0	64	0	1	3	15.0733
TCGA-CC-A7IF-01A	1.77808	1	59	1	1	3	12.1467
TCGA-DD-A73C-01A	1.92055	0	65	0	1	3	11.7683
TCGA-ZP-A9CZ-01A	1.93425	0	72	1	1	3	21.572
TCGA-ZP-A9CY-01A	2.14247	0	66	0	1	3	17.9917
TCGA-BC-A10T-01A	2.29315	1	76	1	1	3	15.6793
TCGA-XR-A8TE-01A	2.53425	0	16	1	1	3	15.2452
TCGA-ZP-A9CV-01A	2.98082	1	59	1	1	3	27.4775
TCGA-ZP-A9D0-01A	2.98904	0	67	0	1	3	13.3364
TCGA-BC-A10S-01A	3.89863	1	81	1	1	3	18.149
TCGA-NI-A4U2-01A	4.90685	1	71	1	1	3	11.5353
TCGA-DD-A4NV-01A	6.56986	0	61	1	1	3	22.0489
TCGA-2Y-A9H0-01A	10.0685	0	49	1	1	3	20.5227
TCGA-ED-A97K-01A	0.0164384	0	54	1	2	3	33.7482
TCGA-BW-A5NO-01A	0.0547945	0	50	1	2	3	21.7392
TCGA-ZP-A9D1-01A	0.0575342	0	56	0	2	3	38.0423
TCGA-RC-A6M4-01A	0.060274	0	74	0	2	3	14.8743
TCGA-CC-5264-01A	0.279452	1	71	1	2	3	35.3136
TCGA-CC-A8HT-01A	0.383562	1	74	1	2	3	40.3917
TCGA-UB-A7MF-01A	0.586301	1	56	1	2	3	22.383
TCGA-CC-A7IE-01A	0.594521	1	57	1	2	3	24.5012
TCGA-DD-A3A1-01A	0.638356	1	65	1	2	3	22.5563
TCGA-CC-A9FW-01A	0.679452	0	68	1	2	3	27.3227
TCGA-CC-A3MA-01A	0.830137	1	61	1	2	3	47.9736
TCGA-CC-A5UD-01A	0.832877	1	45	1	2	3	28.7674
TCGA-BC-A10R-01A	0.843836	1	66	0	2	3	27.0964
TCGA-EP-A3RK-01A	0.994521	0	73	1	2	3	35.3905
TCGA-CC-A3MC-01A	0.994521	0	54	1	2	3	28.0433
TCGA-LG-A9QD-01A	1.00274	0	68	1	2	3	12.2214
TCGA-ED-A82E-01A	1.11781	0	60	0	2	3	36.6911
TCGA-ED-A7XO-01A	1.16986	0	29	1	2	3	16.2569
TCGA-WX-AA47-01A	1.52329	1	33	0	2	3	11.4924
TCGA-ZP-A9D2-01A	2.09589	1	51	1	2	3	40.8815
TCGA-BC-A10X-01A	2.10959	1	52	0	2	3	14.0458
TCGA-G3-A3CH-01A	2.13699	0	53	1	2	3	15.5964
TCGA-DD-A4NG-01A	2.19726	1	77	1	2	3	16.1174
TCGA-BC-A10U-01A	2.29315	1	69	1	2	3	30.9226
TCGA-DD-A4NK-01A	3.31507	1	80	0	2	3	12.9909
TCGA-BC-A216-01A	3.70137	0	62	0	2	3	18.5289
TCGA-G3-A25T-01A	4.25479	0	45	0	2	3	35.1065
TCGA-DD-AAVY-01A	5.39726	0	56	1	2	3	26.1963
TCGA-DD-AAW1-01A	5.44932	0	55	1	2	3	13.8117
TCGA-FV-A4ZP-01A	6.81096	1	78	1	2	3	31.1639
TCGA-DD-A115-01A	6.96438	1	53	1	2	3	16.8059
TCGA-ED-A8O6-01A	0.153425	1	50	0	3	3	27.9663
TCGA-G3-AAV6-01A	0.178082	1	53	0	3	3	19.5613
TCGA-BC-A10W-01A	0.249315	1	50	1	3	3	40.6177
TCGA-CC-A1HT-01A	0.276712	1	50	1	3	3	55.5228
TCGA-CC-A7IK-01A	0.717808	1	59	1	3	3	28.7872
TCGA-ED-A66Y-01A	0.810959	1	51	0	3	3	25.1673
TCGA-CC-A3M9-01A	0.821918	1	45	1	3	3	52.6328
TCGA-CC-A8HU-01A	0.942466	1	39	0	3	3	32.0441
TCGA-CC-A5UC-01A	0.950685	1	63	1	3	3	20.0474
TCGA-DD-A1EE-01A	0.956164	1	73	1	3	3	34.2001
TCGA-CC-A7II-01A	1.09315	0	54	1	3	3	28.8468
TCGA-ED-A66X-01A	1.11233	0	35	1	3	3	28.34
TCGA-ED-A8O5-01A	1.11233	0	59	0	3	3	15.5546
TCGA-YA-A8S7-01A	1.12877	1	68	1	3	3	57.1416
TCGA-5R-AA1D-01A	1.23014	0	17	0	3	3	20.6674
TCGA-UB-A7MC-01A	1.36986	0	59	1	3	3	19.9284
TCGA-BC-A5W4-01A	1.49863	1	69	1	3	3	17.8387
TCGA-DD-A3A4-01A	1.67671	1	37	1	3	3	12.4794
TCGA-EP-A2KA-01A	1.71781	1	52	0	3	3	29.1204
TCGA-DD-A4NE-01A	1.80822	1	75	0	3	3	16.8414
TCGA-DD-AAD6-01A	1.8411	0	66	1	3	3	12.965
TCGA-BC-A10Y-01A	1.94795	1	76	1	3	3	16.3132
TCGA-BC-4073-01B	2.32603	0	73	1	3	3	33.2799
TCGA-BC-A10Q-01A	3.10959	1	72	0	3	3	41.6845
TCGA-DD-AADG-01A	3.13699	0	70	1	3	3	11.9957
TCGA-BC-4072-01B	4.08219	1	74	0	3	3	30.2663
TCGA-DD-A116-01A	4.44384	1	68	1	3	3	21.8615
TCGA-DD-AAE0-01A	1.52055	0	45	0	4	3	24.8393
TCGA-3K-AAZ8-01A	1.08493	0	65	1	1	3	18.8622
TCGA-G3-A7M9-01A	0.153425	1	70	1	2	3	42.5287
TCGA-CC-A5UE-01A	0.745205	1	48	1	2	3	35.0093
TCGA-PD-A5DF-01A	1.75068	1	58	0	2	3	23.6932
TCGA-G3-A6UC-01A	1.83836	0	65	1	2	3	15.5821
TCGA-DD-A3A7-01A	1.14795	1	67	1	3	3	21.241
TCGA-DD-A4NH-01A	2.51233	0	65	0	3	3	27.6634
TCGA-XR-A8TD-01A	2.82192	0	49	0	3	3	20.6482
TCGA-CC-5260-01A	0.238356	1	61	0	1	3	68.3789
TCGA-CC-5262-01A	0.282192	1	67	1	1	3	37.0058
TCGA-CC-A8HS-01A	0.821918	1	18	1	1	3	19.828
TCGA-CC-5259-01A	0.684932	0	60	0	2	3	13.3126
TCGA-MI-A75E-01A	1.38904	0	61	1	2	3	24.2711
TCGA-DD-A1EJ-01A	2.75342	1	71	0	2	3	25.8902
TCGA-BD-A2L6-01A	3.73425	0	69	1	2	3	12.3737
TCGA-G3-AAV1-01A	0.983562	1	51	1	3	3	23.5141
TCGA-BC-A8YO-01A	1.53973	0	66	0	3	3	28.5879
TCGA-DD-A4NA-01A	2.76164	0	67	0	3	3	44.2855
TCGA-DD-A119-01A	0.610959	1	40	1	3	4	21.3154
TCGA-RC-A6M5-01A	0.0410959	0	20	0	2	4	17.9952
TCGA-DD-A1EK-01A	1.52877	1	64	0	2	4	18.7035
TCGA-DD-A3A9-01A	2.55068	1	64	0	2	4	17.1869
