# Supplementary material for: Development of a Toll-Like Receptor-Based Gene Signature That Can Predict Prognosis, Tumor Microenvironment, and Chemotherapy Response for Hepatocellular Carcinoma
Source: Front Mol Biosci. 2021 Sep 21;8:729789. doi: 10.3389/fmolb.2021.729789 (PMC8490642; doi:10.3389/fmolb.2021.729789)
Supplement: Supplementary file 2 [file DataSheet1.ZIP › Original Source Data/Figure 3/Figure 3B.xlsx]

## Sheet: Sheet1
	futime	fustat	Stage	riskScore	Nomogram
TCGA-G3-AAV4-01A	0.0739726	1	Stage I	14.7135	0.550075
TCGA-DD-A73E-01A	0.120548	0	Stage I	17.6363	0.635009
TCGA-KR-A7K0-01A	0.178082	1	Stage I	23.7897	0.85914
TCGA-MR-A520-01A	0.627397	0	Stage I	9.59608	0.427799
TCGA-UB-AA0V-01A	0.860274	0	Stage I	14.8884	0.554819
TCGA-G3-A7M7-01A	0.989041	0	Stage I	25.6719	0.942371
TCGA-G3-AAV2-01A	1.01918	0	Stage I	14.1457	0.534943
TCGA-BC-A69I-01A	1.06027	0	Stage I	13.1393	0.509136
TCGA-G3-A7M8-01A	1.17808	0	Stage I	13.0984	0.508116
TCGA-K7-A5RG-01A	1.42192	0	Stage I	18.5422	0.663907
TCGA-EP-A12J-01A	1.56164	0	Stage I	14.7583	0.551285
TCGA-FV-A2QR-01A	1.59178	1	Stage I	26.4835	0.980701
TCGA-DD-AAE4-01A	1.66575	0	Stage I	9.24745	0.420534
TCGA-K7-A5RF-01A	1.72877	0	Stage I	15.3473	0.567472
TCGA-XR-A8TF-01A	1.89863	1	Stage I	13.4376	0.516654
TCGA-G3-A5SK-01A	2.03836	0	Stage I	11.0014	0.458375
TCGA-KR-A7K2-01A	2.27123	0	Stage I	13.7465	0.524554
TCGA-KR-A7K8-01A	2.48219	0	Stage I	18.3585	0.657941
TCGA-DD-A73F-01A	2.9726	0	Stage I	14.7137	0.550079
TCGA-DD-A4NL-01A	4.68767	0	Stage I	9.37361	0.423149
TCGA-BC-A110-01A	5.79726	1	Stage I	12.3056	0.488707
TCGA-DD-A3A2-01A	5.83836	1	Stage I	8.0586	0.396677
TCGA-DD-A4NO-01A	6.15068	0	Stage I	27.4651	1.02915
TCGA-DD-A1ED-01A	6.30411	0	Stage I	10.4865	0.446927
TCGA-2Y-A9GV-01A	6.93699	1	Stage I	15.551	0.573177
TCGA-DD-AAVP-01A	7.53973	0	Stage I	16.0698	0.587975
TCGA-BC-A3KF-01A	0.0219178	0	Stage I	13.0747	0.507524
TCGA-DD-AACK-01A	0.0246575	0	Stage I	29.2045	1.12096
TCGA-FV-A496-01A	0.0273973	0	Stage I	15.4581	0.570567
TCGA-FV-A4ZQ-01A	0.0328767	0	Stage I	18.7403	0.670398
TCGA-DD-A11B-01A	0.0383562	1	Stage I	16.4848	0.600083
TCGA-BC-A10Z-01A	0.0931507	1	Stage I	22.1356	0.792088
TCGA-GJ-A9DB-01A	0.183562	1	Stage I	25.5013	0.934503
TCGA-HP-A5MZ-01A	0.249315	1	Stage I	28.8154	1.09974
TCGA-DD-AAD0-01A	0.375342	0	Stage I	21.8278	0.7802
TCGA-DD-AAE6-01A	0.386301	0	Stage I	12.0547	0.48272
TCGA-BC-A112-01A	0.419178	1	Stage I	42.2313	2.12579
TCGA-G3-A3CI-01A	0.493151	0	Stage I	10.0332	0.437084
TCGA-DD-A1EI-01A	0.50137	0	Stage I	24.6811	0.897599
TCGA-FV-A3R2-01A	0.531507	1	Stage I	23.3184	0.839475
TCGA-2Y-A9HB-01A	0.712329	0	Stage I	16.288	0.59431
TCGA-DD-A73B-01A	0.775342	1	Stage I	15.1999	0.563376
TCGA-EP-A3JL-01A	0.830137	0	Stage I	26.8125	0.99668
TCGA-5C-A9VH-01A	0.882192	0	Stage I	19.2826	0.688501
TCGA-WJ-A86L-01A	0.945205	0	Stage I	21.5821	0.77084
TCGA-DD-AAC9-01A	0.950685	0	Stage I	16.2451	0.593061
TCGA-2Y-A9H6-01A	0.978082	0	Stage I	20.2536	0.722138
TCGA-FV-A3R3-01A	1.00274	1	Stage I	24.6827	0.897672
TCGA-BD-A3EP-01A	1.12055	0	Stage I	30.0678	1.16952
TCGA-G3-A25S-01A	1.13973	1	Stage I	19.4625	0.69461
TCGA-ED-A627-01A	1.1589	0	Stage I	20.7615	0.740382
TCGA-LG-A9QC-01A	1.16438	0	Stage I	15.6753	0.576688
TCGA-ES-A2HT-01A	1.2	1	Stage I	18.6238	0.666575
TCGA-G3-A7M5-01A	1.22466	0	Stage I	11.3056	0.465277
TCGA-DD-AADS-01A	1.29863	0	Stage I	11.3747	0.466859
TCGA-G3-AAV0-01A	1.30411	0	Stage I	10.8426	0.454815
TCGA-DD-AAEB-01A	1.30959	0	Stage I	8.70381	0.409452
TCGA-G3-AAUZ-01A	1.31507	0	Stage I	13.3625	0.514752
TCGA-UB-A7ME-01A	1.33151	0	Stage I	18.4725	0.661638
TCGA-K7-A6G5-01A	1.40274	0	Stage I	21.9648	0.78547
TCGA-DD-A3A3-01A	1.46575	1	Stage I	17.0652	0.617439
TCGA-O8-A75V-01A	1.47397	0	Stage I	24.5577	0.892173
TCGA-DD-AADY-01A	1.52055	0	Stage I	11.8907	0.478846
TCGA-DD-AAE3-01A	1.55068	0	Stage I	8.79656	0.411322
TCGA-RC-A7SF-01A	1.5863	0	Stage I	11.9282	0.47973
TCGA-G3-A3CK-01A	1.60274	0	Stage I	23.9827	0.867323
TCGA-EP-A2KB-01A	1.63288	1	Stage I	11.2488	0.463981
TCGA-EP-A26S-01A	1.66575	0	Stage I	14.2729	0.538294
TCGA-2Y-A9H8-01A	1.73425	1	Stage I	23.6531	0.853394
TCGA-DD-AAE7-01A	1.76438	0	Stage I	13.4799	0.517728
TCGA-G3-A25Z-01A	1.79452	0	Stage I	15.6229	0.575206
TCGA-DD-AAD2-01A	1.80274	0	Stage I	23.318	0.839461
TCGA-G3-A3CG-01A	1.84384	0	Stage I	22.9648	0.825021
TCGA-ES-A2HS-01A	1.88493	1	Stage I	15.324	0.566821
TCGA-2Y-A9H9-01A	1.90959	0	Stage I	14.2431	0.537508
TCGA-G3-A5SJ-01A	1.91233	0	Stage I	33.3101	1.37146
TCGA-DD-A73A-01A	1.99452	0	Stage I	20.0694	0.715634
TCGA-FV-A2QQ-01A	1.99726	0	Stage I	32.2969	1.30487
TCGA-DD-AAEH-01A	2.14795	0	Stage I	15.1213	0.561205
TCGA-G3-A25V-01A	2.35616	0	Stage I	28.8852	1.10351
TCGA-GJ-A3OU-01A	2.40822	0	Stage I	30.7008	1.20647
TCGA-XR-A8TG-01A	2.46027	0	Stage I	22.9027	0.822509
TCGA-DD-A4NF-01A	2.58082	0	Stage I	22.1036	0.790844
TCGA-DD-A4NB-01A	2.70959	0	Stage I	25.7507	0.946026
TCGA-HP-A5N0-01A	3.14247	1	Stage I	13.0365	0.506574
TCGA-2Y-A9H7-01A	3.2	0	Stage I	18.288	0.655667
TCGA-DD-AAD8-01A	3.33973	0	Stage I	19.2366	0.686947
TCGA-2Y-A9H1-01A	3.36712	1	Stage I	15.4877	0.571399
TCGA-2Y-A9GW-01A	3.48219	1	Stage I	34.4736	1.45214
TCGA-DD-AAD3-01A	3.54795	0	Stage I	18.0032	0.646559
TCGA-XR-A8TC-01A	3.66849	0	Stage I	13.9919	0.530917
TCGA-2Y-A9H4-01A	3.97808	0	Stage I	14.782	0.551927
TCGA-DD-AAEI-01A	4.19452	0	Stage I	24.6744	0.897302
TCGA-DD-A11D-01A	4.27397	1	Stage I	17.1495	0.620002
TCGA-DD-AACT-01A	4.27945	0	Stage I	14.2869	0.538667
TCGA-2Y-A9GT-01A	4.44932	1	Stage I	15.7716	0.579423
TCGA-DD-AAW3-01A	4.47397	0	Stage I	11.6564	0.473366
TCGA-DD-AACC-01A	4.61644	1	Stage I	15.9244	0.583788
TCGA-DD-A39X-01A	4.6411	1	Stage I	28.2772	1.07104
TCGA-DD-AAVS-01A	4.99452	0	Stage I	24.2969	0.880817
TCGA-DD-AAW2-01A	5.08219	0	Stage I	13.2491	0.511892
TCGA-DD-AAVZ-01A	5.20548	0	Stage I	15.1159	0.561055
TCGA-2Y-A9GU-01A	5.31233	0	Stage I	12.4411	0.49197
TCGA-DD-AAW0-01A	5.52055	0	Stage I	20.0516	0.715007
TCGA-DD-A1EB-01A	5.52603	0	Stage I	11.3306	0.465851
TCGA-DD-AAVW-01A	6.34795	0	Stage I	18.9599	0.677672
TCGA-2Y-A9GX-01A	6.69041	0	Stage I	29.3084	1.1267
TCGA-DD-A4NS-01A	6.72877	1	Stage I	26.2669	0.970324
TCGA-DD-AAVR-01A	6.88493	0	Stage I	16.9417	0.613706
TCGA-DD-AAVQ-01A	7.47397	0	Stage I	17.7289	0.637903
TCGA-DD-A4NR-01A	0.0246575	1	Stage I	36.2754	1.58654
TCGA-DD-AAC8-01A	0.0438356	1	Stage I	29.5902	1.14241
TCGA-EP-A2KC-01A	0.0520548	1	Stage I	28.4116	1.07814
TCGA-WQ-A9G7-01A	0.0821918	0	Stage I	25.0539	0.914191
TCGA-UB-A7MD-01A	0.142466	1	Stage I	36.1949	1.58027
TCGA-DD-A11A-01A	0.216438	0	Stage I	22.0338	0.788137
TCGA-DD-AACL-01A	0.293151	1	Stage I	30.0344	1.16761
TCGA-DD-A39Y-01A	0.468493	1	Stage I	36.6059	1.6125
TCGA-MI-A75C-01A	0.79726	0	Stage I	22.6225	0.811262
TCGA-MR-A8JO-01A	0.90411	0	Stage I	19.4318	0.693564
TCGA-DD-AACF-01A	1	1	Stage I	20.5698	0.733442
TCGA-DD-A1EF-01A	1.07945	1	Stage I	26.4977	0.981386
TCGA-DD-AACP-01A	1.13699	0	Stage I	29.7879	1.15355
TCGA-DD-AADC-01A	1.16438	1	Stage I	23.3606	0.841218
TCGA-G3-A25Y-01A	1.23836	1	Stage I	30.499	1.19456
TCGA-DD-AADO-01A	1.2411	0	Stage I	16.2198	0.592323
TCGA-DD-AADP-01A	1.25479	0	Stage I	19.4749	0.695035
TCGA-RC-A7SK-01A	1.29315	0	Stage I	14.7856	0.552026
TCGA-DD-AAE1-01A	1.51233	0	Stage I	13.6642	0.522437
TCGA-2Y-A9H5-01A	1.52055	1	Stage I	22.5769	0.809448
TCGA-DD-AADV-01A	1.5726	0	Stage I	19.3469	0.690678
TCGA-DD-AAEA-01A	1.57534	0	Stage I	15.3384	0.567224
TCGA-DD-AADW-01A	1.60822	0	Stage I	29.5343	1.13927
TCGA-DD-A1EC-01A	1.64932	0	Stage I	26.7638	0.994302
TCGA-WX-AA44-01A	1.68493	0	Stage I	29.2681	1.12447
TCGA-G3-A7M6-01A	1.73151	0	Stage I	41.8669	2.08808
TCGA-DD-AAE2-01A	1.74795	0	Stage I	14.0713	0.53299
TCGA-RC-A7S9-01A	1.75342	0	Stage I	12.4305	0.491715
TCGA-DD-A11C-01A	1.8137	0	Stage I	17.5891	0.633537
TCGA-DD-AAEG-01A	1.96986	0	Stage I	14.8784	0.554547
TCGA-DD-AAE9-01A	1.97808	0	Stage I	20.1938	0.720019
TCGA-DD-AAED-01A	2.09041	0	Stage I	15.7302	0.578246
TCGA-NI-A8LF-01A	2.18904	0	Stage I	13.5271	0.518929
TCGA-DD-A4NN-01A	2.46301	1	Stage I	19.1171	0.682924
TCGA-DD-AADJ-01A	2.92055	0	Stage I	16.1261	0.589604
TCGA-DD-AADI-01A	2.9726	0	Stage I	18.6019	0.665858
TCGA-DD-AADA-01A	3.37808	0	Stage I	9.33574	0.422362
TCGA-DD-AACN-01A	3.56712	0	Stage I	20.0593	0.715278
TCGA-DD-AAD5-01A	3.68493	0	Stage I	28.9504	1.10706
TCGA-DD-A1EG-01A	3.7589	1	Stage I	35.1378	1.5003
TCGA-DD-AACW-01A	3.90137	0	Stage I	16.3438	0.595943
TCGA-DD-AACY-01A	3.9726	0	Stage I	14.5364	0.54531
TCGA-DD-AACV-01A	4.19452	0	Stage I	14.4587	0.543232
TCGA-DD-AACU-01A	4.29315	0	Stage I	24.1	0.87234
TCGA-G3-A25U-01A	4.48219	0	Stage I	10.3864	0.444735
TCGA-2Y-A9H2-01A	4.74247	0	Stage I	45.9505	2.55194
TCGA-DD-AACS-01A	4.94247	0	Stage I	17.4152	0.62815
TCGA-DD-AACO-01A	5.13973	0	Stage I	19.6579	0.701313
TCGA-DD-AADR-01A	5.55616	0	Stage I	20.141	0.718156
TCGA-DD-AACE-01A	5.98356	0	Stage I	11.2498	0.464005
TCGA-DD-AACA-02A	6.30411	0	Stage I	19.4767	0.695098
TCGA-DD-AACA-01A	6.30411	0	Stage I	21.8223	0.779989
TCGA-DD-AACA-02B	6.30411	0	Stage I	17.9835	0.645933
TCGA-DD-AACB-01A	6.36712	0	Stage I	21.6794	0.774532
TCGA-DD-A4ND-01A	7.52329	0	Stage I	23.7512	0.857519
TCGA-DD-A4NP-01A	9.06301	0	Stage I	9.4416	0.424565
TCGA-DD-A73G-01A	9.52877	0	Stage I	14.4167	0.542111
TCGA-DD-AADF-01A	0.315068	1	Stage I	10.1669	0.439965
TCGA-DD-AACZ-01A	0.468493	1	Stage I	38.0114	1.72778
TCGA-DD-AACD-01A	1.04384	1	Stage I	15.0929	0.560422
TCGA-DD-AA3A-01A	1.12329	1	Stage I	42.8825	2.19489
TCGA-DD-AAD1-01A	1.54521	0	Stage I	25.9517	0.955413
TCGA-DD-AADL-01A	1.74247	0	Stage I	20.1816	0.719589
TCGA-DD-AAEE-01A	2.21918	0	Stage I	22.3922	0.802134
TCGA-DD-AADN-01A	2.46027	0	Stage I	17.4249	0.628448
TCGA-DD-AADD-01A	3.3726	0	Stage I	23.9324	0.865185
TCGA-DD-AADB-01A	3.40274	0	Stage I	21.7322	0.776545
TCGA-5C-AAPD-01A	0.0547945	0	Stage II	24.068	0.950138
TCGA-MI-A75I-01A	1.72603	0	Stage II	22.4211	0.876295
TCGA-DD-A73D-01A	1.89863	0	Stage II	12.0979	0.527718
TCGA-WX-AA46-01A	2.07123	0	Stage II	9.62918	0.467446
TCGA-KR-A7K7-01A	2.60548	0	Stage II	24.5876	0.974705
TCGA-ZS-A9CE-01A	3.4	0	Stage II	11.2258	0.505586
TCGA-2Y-A9H3-01A	4.15342	0	Stage II	10.1991	0.480719
TCGA-FV-A495-01A	0.00273973	0	Stage II	17.5453	0.689643
TCGA-ED-A7PZ-01A	0.0164384	0	Stage II	20.3642	0.792075
TCGA-DD-A3A8-01A	0.030137	1	Stage II	11.2873	0.507117
TCGA-T1-A6J8-01A	0.0630137	0	Stage II	24.0961	0.951453
TCGA-GJ-A6C0-01A	0.0849315	1	Stage II	26.3872	1.0648
TCGA-2Y-A9HA-01A	0.0986301	1	Stage II	29.008	1.21111
TCGA-5R-AAAM-01A	0.126027	1	Stage II	19.1593	0.746549
TCGA-QA-A7B7-01A	0.257534	0	Stage II	17.5521	0.689871
TCGA-CC-5261-01A	0.265753	1	Stage II	27.4044	1.11936
TCGA-CC-5258-01A	0.353425	1	Stage II	18.824	0.734354
TCGA-CC-A9FS-01A	0.578082	0	Stage II	16.5078	0.655372
TCGA-FV-A3I1-01A	0.676712	1	Stage II	30.15	1.281
TCGA-4R-AA8I-01A	0.717808	1	Stage II	24.1178	0.952465
TCGA-CC-A8HV-01A	0.764384	1	Stage II	15.5649	0.625707
TCGA-CC-A7IG-01A	0.819178	1	Stage II	25.7075	1.02983
TCGA-UB-AA0U-01A	0.89589	0	Stage II	18.4832	0.72216
TCGA-5C-A9VG-01A	0.89863	0	Stage II	20.998	0.817126
TCGA-ZS-A9CG-01A	0.934247	0	Stage II	15.4754	0.622963
TCGA-G3-AAV5-01A	0.969863	0	Stage II	27.7157	1.13661
TCGA-K7-AAU7-01A	0.983562	0	Stage II	38.868	1.96584
TCGA-G3-AAV7-01A	0.989041	0	Stage II	54.2859	4.1927
TCGA-LG-A6GG-01A	1.06027	0	Stage II	22.756	0.890832
TCGA-WQ-AB4B-01A	1.08219	0	Stage II	15.6006	0.626806
TCGA-G3-AAV3-01A	1.12877	0	Stage II	23.0894	0.90554
TCGA-5R-AA1C-01A	1.42466	0	Stage II	27.7695	1.13962
TCGA-RC-A7SB-01A	1.61096	0	Stage II	17.7353	0.696109
TCGA-G3-A3CJ-01A	1.6274	0	Stage II	14.1761	0.584443
TCGA-DD-A39Z-01A	1.64658	1	Stage II	14.4618	0.592703
TCGA-G3-A5SL-01A	1.70137	0	Stage II	14.3266	0.588779
TCGA-MI-A75G-01A	1.91233	0	Stage II	16.1658	0.644455
TCGA-2Y-A9GS-01A	1.98356	1	Stage II	35.7619	1.68764
TCGA-MI-A75H-01A	2.04658	0	Stage II	18.0909	0.708375
TCGA-G3-A5SI-01A	2.10411	1	Stage II	16.0674	0.641346
TCGA-DD-A4NI-01A	2.23562	0	Stage II	11.7766	0.519453
TCGA-2Y-A9GZ-01A	2.32329	1	Stage II	14.2856	0.587594
TCGA-UB-A7MA-01A	2.32329	0	Stage II	36.054	1.71203
TCGA-FV-A3I0-01A	2.32329	0	Stage II	51.2823	3.61753
TCGA-ED-A5KG-01A	2.33973	0	Stage II	34.4281	1.58061
TCGA-ED-A459-01A	2.49315	0	Stage II	31.5381	1.3714
TCGA-DD-A4NJ-01A	2.54247	0	Stage II	26.2404	1.05715
TCGA-RG-A7D4-01A	3.00822	0	Stage II	22.4549	0.877753
TCGA-BD-A3ER-01A	3.05479	0	Stage II	25.3601	1.01241
TCGA-ZS-A9CD-01A	3.79726	1	Stage II	31.0848	1.34119
TCGA-DD-AAVX-01A	4.70685	0	Stage II	20.551	0.799375
TCGA-FV-A23B-01A	5.07397	1	Stage II	22.3189	0.871906
TCGA-DD-AACJ-01A	5.7589	0	Stage II	19.7572	0.768802
TCGA-DD-AAVU-01A	6.03288	0	Stage II	27.104	1.10296
TCGA-ZS-A9CF-02A	6.60822	0	Stage II	17.0586	0.673347
TCGA-ZS-A9CF-01A	6.60822	0	Stage II	18.2119	0.7126
TCGA-DD-A1EA-01A	6.61644	0	Stage II	26.1062	1.0502
TCGA-DD-A3A6-01A	8.92603	1	Stage II	12.9619	0.5506
TCGA-DD-A118-01A	9.41644	0	Stage II	18.4009	0.719248
TCGA-ED-A7PX-01A	0.0164384	0	Stage II	36.8029	1.77619
TCGA-RC-A6M6-01A	0.0246575	0	Stage II	24.2655	0.959405
TCGA-DD-AADM-01A	0.0328767	1	Stage II	22.4404	0.877128
TCGA-DD-AACX-01A	0.465753	0	Stage II	23.5244	0.925101
TCGA-DD-AACH-01A	0.534247	1	Stage II	31.6449	1.37861
TCGA-DD-A4NQ-01A	1.02192	1	Stage II	31.9567	1.39989
TCGA-CC-A7IJ-01A	1.04658	0	Stage II	43.3273	2.44731
TCGA-ED-A7PY-01A	1.06849	0	Stage II	13.5127	0.565703
TCGA-ED-A7XP-01A	1.09589	0	Stage II	19.8669	0.772957
TCGA-DD-A1EL-01A	1.13699	1	Stage II	48.4317	3.1448
TCGA-DD-AACQ-01A	1.18356	1	Stage II	19.3519	0.753646
TCGA-DD-AADQ-01A	1.19452	0	Stage II	11.227	0.505617
TCGA-BC-A69H-01A	1.21644	0	Stage II	18.6575	0.728373
TCGA-RC-A7SH-01A	1.28219	0	Stage II	20.8979	0.813114
TCGA-G3-A5SM-01A	1.42466	0	Stage II	22.667	0.886946
TCGA-DD-AADU-01A	1.51781	0	Stage II	12.4377	0.536601
TCGA-UB-A7MB-01A	1.64658	0	Stage II	24.21	0.956791
TCGA-DD-A39V-01A	1.76164	1	Stage II	31.3324	1.35761
TCGA-BC-A3KG-01A	1.86301	0	Stage II	20.101	0.7819
TCGA-2Y-A9GY-01A	2.07397	1	Stage II	28.0999	1.15827
TCGA-ED-A4XI-01A	2.24384	0	Stage II	18.7635	0.732175
TCGA-DD-AADK-01A	2.87397	0	Stage II	18.6615	0.728515
TCGA-DD-AAEK-01A	2.92329	0	Stage II	13.5174	0.565833
TCGA-DD-A114-01A	3.14795	1	Stage II	35.2464	1.64544
TCGA-BC-A217-01A	3.8274	1	Stage II	22.9266	0.898327
TCGA-DD-AACI-01A	4.43288	0	Stage II	23.3971	0.919334
TCGA-G3-A25X-01A	4.87397	0	Stage II	36.0919	1.71522
TCGA-DD-A113-01A	6.64384	0	Stage II	20.2783	0.788737
TCGA-DD-AAVV-01A	6.72603	0	Stage II	26.1848	1.05426
TCGA-DD-AACG-01A	1.28493	1	Stage II	22.1263	0.863698
TCGA-DD-A39W-01A	2.26575	1	Stage III	14.832	1.16096
TCGA-DD-A3A5-01A	8.56164	1	Stage III	11.6509	0.992996
TCGA-DD-A1EH-01A	4.09589	0	Stage III	22.7327	1.71152
TCGA-CC-5263-01A	0.353425	1	Stage III	43.6517	4.78293
TCGA-CC-A123-01A	0.6	0	Stage III	18.6013	1.39713
TCGA-CC-A7IL-01A	0.761644	1	Stage III	14.0108	1.11506
TCGA-CC-A3MB-01A	0.863014	1	Stage III	23.0237	1.73616
TCGA-CC-A7IH-01A	1	0	Stage III	12.2177	1.02103
TCGA-ZP-A9D4-01A	1.08219	0	Stage III	15.0733	1.17481
TCGA-CC-A7IF-01A	1.77808	1	Stage III	12.1467	1.01748
TCGA-DD-A73C-01A	1.92055	0	Stage III	11.7683	0.998741
TCGA-ZP-A9CZ-01A	1.93425	0	Stage III	21.572	1.61666
TCGA-ZP-A9CY-01A	2.14247	0	Stage III	17.9917	1.35591
TCGA-BC-A10T-01A	2.29315	1	Stage III	15.6793	1.2103
TCGA-XR-A8TE-01A	2.53425	0	Stage III	15.2452	1.18477
TCGA-ZP-A9CV-01A	2.98082	1	Stage III	27.4775	2.16079
TCGA-ZP-A9D0-01A	2.98904	0	Stage III	13.3364	1.07872
TCGA-BC-A10S-01A	3.89863	1	Stage III	18.149	1.36643
TCGA-NI-A4U2-01A	4.90685	1	Stage III	11.5353	0.987373
TCGA-DD-A4NV-01A	6.56986	0	Stage III	22.0489	1.65498
TCGA-2Y-A9H0-01A	10.0685	0	Stage III	20.5227	1.53543
TCGA-ED-A97K-01A	0.0164384	0	Stage III	33.7482	2.94036
TCGA-BW-A5NO-01A	0.0547945	0	Stage III	21.7392	1.62999
TCGA-ZP-A9D1-01A	0.0575342	0	Stage III	38.0423	3.63091
TCGA-RC-A6M4-01A	0.060274	0	Stage III	14.8743	1.16338
TCGA-CC-5264-01A	0.279452	1	Stage III	35.3136	3.17539
TCGA-CC-A8HT-01A	0.383562	1	Stage III	40.3917	4.07512
TCGA-UB-A7MF-01A	0.586301	1	Stage III	22.383	1.68236
TCGA-CC-A7IE-01A	0.594521	1	Stage III	24.5012	1.86686
TCGA-DD-A3A1-01A	0.638356	1	Stage III	22.5563	1.69675
TCGA-CC-A9FW-01A	0.679452	0	Stage III	27.3227	2.14442
TCGA-CC-A3MA-01A	0.830137	1	Stage III	47.9736	5.91429
TCGA-CC-A5UD-01A	0.832877	1	Stage III	28.7674	2.30214
TCGA-BC-A10R-01A	0.843836	1	Stage III	27.0964	2.12071
TCGA-EP-A3RK-01A	0.994521	0	Stage III	35.3905	3.18742
TCGA-CC-A3MC-01A	0.994521	0	Stage III	28.0433	2.2217
TCGA-LG-A9QD-01A	1.00274	0	Stage III	12.2214	1.02122
TCGA-ED-A82E-01A	1.11781	0	Stage III	36.6911	3.39772
TCGA-ED-A7XO-01A	1.16986	0	Stage III	16.2569	1.24514
TCGA-WX-AA47-01A	1.52329	1	Stage III	11.4924	0.985295
TCGA-ZP-A9D2-01A	2.09589	1	Stage III	40.8815	4.17437
TCGA-BC-A10X-01A	2.10959	1	Stage III	14.0458	1.11697
TCGA-G3-A3CH-01A	2.13699	0	Stage III	15.5964	1.20539
TCGA-DD-A4NG-01A	2.19726	1	Stage III	16.1174	1.23664
TCGA-BC-A10U-01A	2.29315	1	Stage III	30.9226	2.55926
TCGA-DD-A4NK-01A	3.31507	1	Stage III	12.9909	1.06056
TCGA-BC-A216-01A	3.70137	0	Stage III	18.5289	1.39217
TCGA-G3-A25T-01A	4.25479	0	Stage III	35.1065	3.14325
TCGA-DD-AAVY-01A	5.39726	0	Stage III	26.1963	2.02898
TCGA-DD-AAW1-01A	5.44932	0	Stage III	13.8117	1.1042
TCGA-FV-A4ZP-01A	6.81096	1	Stage III	31.1639	2.58978
TCGA-DD-A115-01A	6.96438	1	Stage III	16.8059	1.27918
TCGA-ED-A8O6-01A	0.153425	1	Stage III	27.9663	2.21331
TCGA-G3-AAV6-01A	0.178082	1	Stage III	19.5613	1.4646
TCGA-BC-A10W-01A	0.249315	1	Stage III	40.6177	4.12062
TCGA-CC-A1HT-01A	0.276712	1	Stage III	55.5228	8.5697
TCGA-CC-A7IK-01A	0.717808	1	Stage III	28.7872	2.30438
TCGA-ED-A66Y-01A	0.810959	1	Stage III	25.1673	1.92896
TCGA-CC-A3M9-01A	0.821918	1	Stage III	52.6328	7.43547
TCGA-CC-A8HU-01A	0.942466	1	Stage III	32.0441	2.70422
TCGA-CC-A5UC-01A	0.950685	1	Stage III	20.0474	1.49999
TCGA-DD-A1EE-01A	0.956164	1	Stage III	34.2001	3.00637
TCGA-CC-A7II-01A	1.09315	0	Stage III	28.8468	2.31115
TCGA-ED-A66X-01A	1.11233	0	Stage III	28.34	2.25432
TCGA-ED-A8O5-01A	1.11233	0	Stage III	15.5546	1.20291
TCGA-YA-A8S7-01A	1.12877	1	Stage III	57.1416	9.27907
TCGA-5R-AA1D-01A	1.23014	0	Stage III	20.6674	1.54638
TCGA-UB-A7MC-01A	1.36986	0	Stage III	19.9284	1.49125
TCGA-BC-A5W4-01A	1.49863	1	Stage III	17.8387	1.34576
TCGA-DD-A3A4-01A	1.67671	1	Stage III	12.4794	1.03425
TCGA-EP-A2KA-01A	1.71781	1	Stage III	29.1204	2.34242
TCGA-DD-A4NE-01A	1.80822	1	Stage III	16.8414	1.28141
TCGA-DD-AAD6-01A	1.8411	0	Stage III	12.965	1.05922
TCGA-BC-A10Y-01A	1.94795	1	Stage III	16.3132	1.24859
TCGA-BC-4073-01B	2.32603	0	Stage III	33.2799	2.87348
TCGA-BC-A10Q-01A	3.10959	1	Stage III	41.6845	4.34233
TCGA-DD-AADG-01A	3.13699	0	Stage III	11.9957	1.00996
TCGA-BC-4072-01B	4.08219	1	Stage III	30.2663	2.47807
TCGA-DD-A116-01A	4.44384	1	Stage III	21.8615	1.63981
TCGA-DD-AAE0-01A	1.52055	0	Stage III	24.8393	1.89813
TCGA-3K-AAZ8-01A	1.08493	0	Stage III	18.8622	1.41515
TCGA-G3-A7M9-01A	0.153425	1	Stage III	42.5287	4.52621
TCGA-CC-A5UE-01A	0.745205	1	Stage III	35.0093	3.12828
TCGA-PD-A5DF-01A	1.75068	1	Stage III	23.6932	1.79422
TCGA-G3-A6UC-01A	1.83836	0	Stage III	15.5821	1.20454
TCGA-DD-A3A7-01A	1.14795	1	Stage III	21.241	1.59058
TCGA-DD-A4NH-01A	2.51233	0	Stage III	27.6634	2.18062
TCGA-XR-A8TD-01A	2.82192	0	Stage III	20.6482	1.54492
TCGA-CC-5260-01A	0.238356	1	Stage III	68.3789	16.1159
TCGA-CC-5262-01A	0.282192	1	Stage III	37.0058	3.45065
TCGA-CC-A8HS-01A	0.821918	1	Stage III	19.828	1.48391
TCGA-CC-5259-01A	0.684932	0	Stage III	13.3126	1.07746
TCGA-MI-A75E-01A	1.38904	0	Stage III	24.2711	1.84588
TCGA-DD-A1EJ-01A	2.75342	1	Stage III	25.8902	1.9987
TCGA-BD-A2L6-01A	3.73425	0	Stage III	12.3737	1.02889
TCGA-G3-AAV1-01A	0.983562	1	Stage III	23.5141	1.77849
TCGA-BC-A8YO-01A	1.53973	0	Stage III	28.5879	2.28193
TCGA-DD-A4NA-01A	2.76164	0	Stage III	44.2855	4.93418
TCGA-DD-A119-01A	0.610959	1	Stage IV	21.3154	4.80323
TCGA-RC-A6M5-01A	0.0410959	0	Stage IV	17.9952	4.08033
TCGA-DD-A1EK-01A	1.52877	1	Stage IV	18.7035	4.22482
TCGA-DD-A3A9-01A	2.55068	1	Stage IV	17.1869	3.92149
