# Supplementary material for: Development of a Toll-Like Receptor-Based Gene Signature That Can Predict Prognosis, Tumor Microenvironment, and Chemotherapy Response for Hepatocellular Carcinoma
Source: Front Mol Biosci. 2021 Sep 21;8:729789. doi: 10.3389/fmolb.2021.729789 (PMC8490642; doi:10.3389/fmolb.2021.729789)
Supplement: Supplementary file 2 [file DataSheet1.ZIP › Original Source Data/Figure 4/Figure 4A.xlsx]

## Sheet: Sheet1
NAME	GS<br> follow link to MSigDB	GS DETAILS	SIZE	ES	NES	NOM p-val	FDR q-val	FWER p-val	RANK AT MAX	LEADING EDGE
KEGG_OOCYTE_MEIOSIS	KEGG_OOCYTE_MEIOSIS	Details ...	112	0.703	2.15978	0	0	0	9958	tags=66%, list=18%, signal=80%
KEGG_APOPTOSIS	KEGG_APOPTOSIS	Details ...	87	0.689625	2.08866	0	0.00143394	0.002	8409	tags=63%, list=15%, signal=74%
KEGG_EPITHELIAL_CELL_SIGNALING_IN_HELICOBACTER_PYLORI_INFECTION	KEGG_EPITHELIAL_CELL_SIGNALING_IN_HELICOBACTER_PYLORI_INFECTION	Details ...	68	0.700131	2.07808	0	0.00249649	0.004	12014	tags=75%, list=22%, signal=96%
KEGG_PYRIMIDINE_METABOLISM	KEGG_PYRIMIDINE_METABOLISM	Details ...	97	0.650834	2.05521	0	0.00454478	0.008	10835	tags=65%, list=20%, signal=81%
KEGG_ENDOCYTOSIS	KEGG_ENDOCYTOSIS	Details ...	181	0.655994	2.0501	0	0.00403319	0.008	10981	tags=65%, list=20%, signal=80%
KEGG_UBIQUITIN_MEDIATED_PROTEOLYSIS	KEGG_UBIQUITIN_MEDIATED_PROTEOLYSIS	Details ...	134	0.7217	2.03643	0	0.00419996	0.009	9534	tags=74%, list=17%, signal=89%
KEGG_LYSOSOME	KEGG_LYSOSOME	Details ...	121	0.650052	2.02308	0	0.00415003	0.013	12014	tags=69%, list=22%, signal=87%
KEGG_REGULATION_OF_ACTIN_CYTOSKELETON	KEGG_REGULATION_OF_ACTIN_CYTOSKELETON	Details ...	213	0.630244	2.00836	0	0.00407637	0.015	9951	tags=56%, list=18%, signal=68%
KEGG_PURINE_METABOLISM	KEGG_PURINE_METABOLISM	Details ...	156	0.584738	2.006	0	0.00401362	0.016	10540	tags=54%, list=19%, signal=66%
KEGG_RNA_DEGRADATION	KEGG_RNA_DEGRADATION	Details ...	59	0.730091	2.00389	0	0.00361226	0.016	8918	tags=76%, list=16%, signal=91%
KEGG_NOD_LIKE_RECEPTOR_SIGNALING_PATHWAY	KEGG_NOD_LIKE_RECEPTOR_SIGNALING_PATHWAY	Details ...	62	0.698706	1.99649	0	0.00369886	0.018	12678	tags=84%, list=23%, signal=109%
KEGG_RIG_I_LIKE_RECEPTOR_SIGNALING_PATHWAY	KEGG_RIG_I_LIKE_RECEPTOR_SIGNALING_PATHWAY	Details ...	70	0.642919	1.99531	0	0.0034774	0.019	11937	tags=59%, list=22%, signal=75%
KEGG_PATHWAYS_IN_CANCER	KEGG_PATHWAYS_IN_CANCER	Details ...	325	0.600153	1.99235	0	0.0033551	0.02	10756	tags=54%, list=19%, signal=67%
KEGG_SPLICEOSOME	KEGG_SPLICEOSOME	Details ...	127	0.771645	1.99136	0	0.00318286	0.021	8922	tags=83%, list=16%, signal=99%
KEGG_SMALL_CELL_LUNG_CANCER	KEGG_SMALL_CELL_LUNG_CANCER	Details ...	84	0.661946	1.97823	0	0.00384536	0.027	8373	tags=58%, list=15%, signal=69%
KEGG_RENAL_CELL_CARCINOMA	KEGG_RENAL_CELL_CARCINOMA	Details ...	70	0.685883	1.97406	0	0.003841	0.029	10590	tags=70%, list=19%, signal=86%
KEGG_VASOPRESSIN_REGULATED_WATER_REABSORPTION	KEGG_VASOPRESSIN_REGULATED_WATER_REABSORPTION	Details ...	44	0.731151	1.97355	0	0.00361505	0.029	6478	tags=61%, list=12%, signal=69%
KEGG_VIBRIO_CHOLERAE_INFECTION	KEGG_VIBRIO_CHOLERAE_INFECTION	Details ...	54	0.67069	1.97168	0	0.00341422	0.029	12465	tags=72%, list=23%, signal=93%
KEGG_PROGESTERONE_MEDIATED_OOCYTE_MATURATION	KEGG_PROGESTERONE_MEDIATED_OOCYTE_MATURATION	Details ...	85	0.645045	1.96624	0	0.00361378	0.032	9958	tags=61%, list=18%, signal=75%
KEGG_CELL_CYCLE	KEGG_CELL_CYCLE	Details ...	124	0.718871	1.96555	0	0.00347857	0.032	10583	tags=77%, list=19%, signal=95%
KEGG_MAPK_SIGNALING_PATHWAY	KEGG_MAPK_SIGNALING_PATHWAY	Details ...	267	0.586835	1.96177	0	0.00354164	0.033	13584	tags=59%, list=25%, signal=78%
KEGG_NEUROTROPHIN_SIGNALING_PATHWAY	KEGG_NEUROTROPHIN_SIGNALING_PATHWAY	Details ...	126	0.663819	1.95908	0	0.00338066	0.033	12372	tags=71%, list=22%, signal=91%
KEGG_N_GLYCAN_BIOSYNTHESIS	KEGG_N_GLYCAN_BIOSYNTHESIS	Details ...	46	0.674283	1.95075	0.00196078	0.00355286	0.037	13496	tags=76%, list=24%, signal=101%
KEGG_REGULATION_OF_AUTOPHAGY	KEGG_REGULATION_OF_AUTOPHAGY	Details ...	35	0.635129	1.94899	0	0.00345213	0.038	11093	tags=49%, list=20%, signal=61%
KEGG_CHRONIC_MYELOID_LEUKEMIA	KEGG_CHRONIC_MYELOID_LEUKEMIA	Details ...	73	0.685164	1.94595	0	0.00343684	0.039	10590	tags=73%, list=19%, signal=90%
KEGG_PANCREATIC_CANCER	KEGG_PANCREATIC_CANCER	Details ...	70	0.679006	1.93201	0	0.00424449	0.05	10583	tags=70%, list=19%, signal=86%
KEGG_ERBB_SIGNALING_PATHWAY	KEGG_ERBB_SIGNALING_PATHWAY	Details ...	87	0.641847	1.93062	0	0.00424022	0.053	12372	tags=69%, list=22%, signal=89%
KEGG_PHOSPHATIDYLINOSITOL_SIGNALING_SYSTEM	KEGG_PHOSPHATIDYLINOSITOL_SIGNALING_SYSTEM	Details ...	76	0.664024	1.92874	0.00204918	0.00423601	0.054	11475	tags=68%, list=21%, signal=86%
KEGG_FC_GAMMA_R_MEDIATED_PHAGOCYTOSIS	KEGG_FC_GAMMA_R_MEDIATED_PHAGOCYTOSIS	Details ...	96	0.670034	1.92089	0	0.00446376	0.058	12444	tags=74%, list=23%, signal=95%
KEGG_GLYCEROPHOSPHOLIPID_METABOLISM	KEGG_GLYCEROPHOSPHOLIPID_METABOLISM	Details ...	77	0.551557	1.9093	0	0.0052482	0.062	15166	tags=65%, list=27%, signal=89%
KEGG_PATHOGENIC_ESCHERICHIA_COLI_INFECTION	KEGG_PATHOGENIC_ESCHERICHIA_COLI_INFECTION	Details ...	56	0.686131	1.90913	0	0.0050789	0.062	15134	tags=84%, list=27%, signal=115%
KEGG_GNRH_SIGNALING_PATHWAY	KEGG_GNRH_SIGNALING_PATHWAY	Details ...	101	0.610949	1.90803	0	0.00498736	0.063	13893	tags=65%, list=25%, signal=87%
KEGG_GAP_JUNCTION	KEGG_GAP_JUNCTION	Details ...	90	0.627794	1.90798	0	0.00483623	0.063	13727	tags=68%, list=25%, signal=90%
KEGG_LONG_TERM_POTENTIATION	KEGG_LONG_TERM_POTENTIATION	Details ...	70	0.61714	1.90603	0.00209205	0.00476987	0.065	11475	tags=60%, list=21%, signal=76%
KEGG_WNT_SIGNALING_PATHWAY	KEGG_WNT_SIGNALING_PATHWAY	Details ...	150	0.60507	1.90436	0	0.00466055	0.065	15712	tags=65%, list=28%, signal=90%
KEGG_AMINO_SUGAR_AND_NUCLEOTIDE_SUGAR_METABOLISM	KEGG_AMINO_SUGAR_AND_NUCLEOTIDE_SUGAR_METABOLISM	Details ...	42	0.620809	1.90137	0	0.00468084	0.067	12766	tags=64%, list=23%, signal=84%
KEGG_MELANOGENESIS	KEGG_MELANOGENESIS	Details ...	101	0.58569	1.89294	0	0.00510437	0.077	16334	tags=61%, list=30%, signal=87%
KEGG_SPHINGOLIPID_METABOLISM	KEGG_SPHINGOLIPID_METABOLISM	Details ...	39	0.656757	1.88848	0	0.00521364	0.082	10944	tags=62%, list=20%, signal=77%
KEGG_NOTCH_SIGNALING_PATHWAY	KEGG_NOTCH_SIGNALING_PATHWAY	Details ...	47	0.682322	1.88845	0.00409836	0.00507995	0.082	10649	tags=68%, list=19%, signal=84%
KEGG_MTOR_SIGNALING_PATHWAY	KEGG_MTOR_SIGNALING_PATHWAY	Details ...	52	0.647091	1.88808	0	0.0049767	0.082	11093	tags=69%, list=20%, signal=87%
KEGG_AXON_GUIDANCE	KEGG_AXON_GUIDANCE	Details ...	129	0.612854	1.8852	0	0.00509399	0.084	10969	tags=56%, list=20%, signal=69%
KEGG_BLADDER_CANCER	KEGG_BLADDER_CANCER	Details ...	42	0.651531	1.88323	0	0.005173	0.086	14278	tags=76%, list=26%, signal=103%
KEGG_ADHERENS_JUNCTION	KEGG_ADHERENS_JUNCTION	Details ...	73	0.658512	1.88206	0	0.00528332	0.089	7920	tags=56%, list=14%, signal=65%
KEGG_RNA_POLYMERASE	KEGG_RNA_POLYMERASE	Details ...	28	0.701885	1.88016	0.00407332	0.00543169	0.091	10540	tags=71%, list=19%, signal=88%
KEGG_INSULIN_SIGNALING_PATHWAY	KEGG_INSULIN_SIGNALING_PATHWAY	Details ...	137	0.57662	1.87986	0.00210526	0.0053711	0.092	12395	tags=58%, list=22%, signal=75%
KEGG_PROSTATE_CANCER	KEGG_PROSTATE_CANCER	Details ...	89	0.612018	1.87646	0	0.00536385	0.094	15300	tags=72%, list=28%, signal=99%
KEGG_GLIOMA	KEGG_GLIOMA	Details ...	65	0.613219	1.87428	0	0.00542162	0.097	12329	tags=65%, list=22%, signal=83%
KEGG_BASAL_TRANSCRIPTION_FACTORS	KEGG_BASAL_TRANSCRIPTION_FACTORS	Details ...	35	0.708179	1.87178	0	0.00547302	0.099	10660	tags=74%, list=19%, signal=92%
KEGG_LEUKOCYTE_TRANSENDOTHELIAL_MIGRATION	KEGG_LEUKOCYTE_TRANSENDOTHELIAL_MIGRATION	Details ...	116	0.587778	1.86942	0	0.00555247	0.101	15185	tags=60%, list=27%, signal=83%
KEGG_CYTOSOLIC_DNA_SENSING_PATHWAY	KEGG_CYTOSOLIC_DNA_SENSING_PATHWAY	Details ...	54	0.619452	1.86932	0	0.00544142	0.101	10937	tags=52%, list=20%, signal=65%
KEGG_SNARE_INTERACTIONS_IN_VESICULAR_TRANSPORT	KEGG_SNARE_INTERACTIONS_IN_VESICULAR_TRANSPORT		38	0.677057	1.86798	0	0.00553475	0.103	5809	tags=58%, list=11%, signal=65%
KEGG_NON_SMALL_CELL_LUNG_CANCER	KEGG_NON_SMALL_CELL_LUNG_CANCER		54	0.639274	1.86181	0	0.00602186	0.111	10746	tags=63%, list=19%, signal=78%
KEGG_CHEMOKINE_SIGNALING_PATHWAY	KEGG_CHEMOKINE_SIGNALING_PATHWAY		188	0.592525	1.85934	0	0.00602767	0.114	11156	tags=57%, list=20%, signal=71%
KEGG_INOSITOL_PHOSPHATE_METABOLISM	KEGG_INOSITOL_PHOSPHATE_METABOLISM		54	0.662158	1.85921	0.00413223	0.00591604	0.114	11870	tags=70%, list=21%, signal=90%
KEGG_FOCAL_ADHESION	KEGG_FOCAL_ADHESION		199	0.596001	1.85363	0	0.00654889	0.119	13584	tags=62%, list=25%, signal=82%
KEGG_TIGHT_JUNCTION	KEGG_TIGHT_JUNCTION		132	0.559255	1.84799	0.00208333	0.00683005	0.125	12630	tags=50%, list=23%, signal=65%
KEGG_GLYCOSAMINOGLYCAN_BIOSYNTHESIS_CHONDROITIN_SULFATE	KEGG_GLYCOSAMINOGLYCAN_BIOSYNTHESIS_CHONDROITIN_SULFATE		22	0.719652	1.84717	0	0.00676367	0.125	9594	tags=68%, list=17%, signal=82%
KEGG_COLORECTAL_CANCER	KEGG_COLORECTAL_CANCER		62	0.644035	1.84061	0	0.0070675	0.131	15375	tags=77%, list=28%, signal=107%
KEGG_GLYCOSYLPHOSPHATIDYLINOSITOL_GPI_ANCHOR_BIOSYNTHESIS	KEGG_GLYCOSYLPHOSPHATIDYLINOSITOL_GPI_ANCHOR_BIOSYNTHESIS		25	0.70601	1.83939	0	0.00699633	0.133	9119	tags=68%, list=16%, signal=81%
KEGG_FC_EPSILON_RI_SIGNALING_PATHWAY	KEGG_FC_EPSILON_RI_SIGNALING_PATHWAY		79	0.587569	1.83847	0	0.00698198	0.134	15295	tags=66%, list=28%, signal=91%
KEGG_LEISHMANIA_INFECTION	KEGG_LEISHMANIA_INFECTION		70	0.679013	1.83541	0.0103306	0.00718592	0.137	12006	tags=77%, list=22%, signal=98%
KEGG_P53_SIGNALING_PATHWAY	KEGG_P53_SIGNALING_PATHWAY		68	0.579067	1.81933	0.0019802	0.00874187	0.155	11608	tags=57%, list=21%, signal=73%
KEGG_B_CELL_RECEPTOR_SIGNALING_PATHWAY	KEGG_B_CELL_RECEPTOR_SIGNALING_PATHWAY		75	0.645069	1.81636	0	0.00892688	0.159	10590	tags=61%, list=19%, signal=76%
KEGG_VEGF_SIGNALING_PATHWAY	KEGG_VEGF_SIGNALING_PATHWAY		76	0.584945	1.81264	0	0.00934536	0.166	15229	tags=66%, list=28%, signal=91%
KEGG_LONG_TERM_DEPRESSION	KEGG_LONG_TERM_DEPRESSION		70	0.569813	1.81223	0	0.00927447	0.167	13554	tags=57%, list=25%, signal=76%
KEGG_T_CELL_RECEPTOR_SIGNALING_PATHWAY	KEGG_T_CELL_RECEPTOR_SIGNALING_PATHWAY		108	0.632306	1.80063	0.00203666	0.0104328	0.179	16403	tags=80%, list=30%, signal=113%
KEGG_PRION_DISEASES	KEGG_PRION_DISEASES		35	0.592825	1.78712	0.00603622	0.0123139	0.201	9833	tags=51%, list=18%, signal=63%
KEGG_ENDOMETRIAL_CANCER	KEGG_ENDOMETRIAL_CANCER		52	0.619275	1.77998	0.00400802	0.0132159	0.213	15185	tags=73%, list=27%, signal=101%
KEGG_PROTEASOME	KEGG_PROTEASOME		46	0.67564	1.77719	0.0181818	0.0134143	0.217	10882	tags=67%, list=20%, signal=84%
KEGG_TOLL_LIKE_RECEPTOR_SIGNALING_PATHWAY	KEGG_TOLL_LIKE_RECEPTOR_SIGNALING_PATHWAY		102	0.574729	1.7699	0.00835073	0.0138486	0.222	10653	tags=52%, list=19%, signal=64%
KEGG_HOMOLOGOUS_RECOMBINATION	KEGG_HOMOLOGOUS_RECOMBINATION		28	0.721033	1.7692	0.00202429	0.0136975	0.222	8297	tags=75%, list=15%, signal=88%
KEGG_SELENOAMINO_ACID_METABOLISM	KEGG_SELENOAMINO_ACID_METABOLISM		25	0.606583	1.76455	0.00198807	0.0140665	0.231	12858	tags=64%, list=23%, signal=83%
KEGG_TGF_BETA_SIGNALING_PATHWAY	KEGG_TGF_BETA_SIGNALING_PATHWAY		85	0.596807	1.76419	0	0.0138864	0.231	12689	tags=62%, list=23%, signal=81%
KEGG_ACUTE_MYELOID_LEUKEMIA	KEGG_ACUTE_MYELOID_LEUKEMIA		57	0.609395	1.75406	0.00617284	0.015161	0.245	15185	tags=74%, list=27%, signal=101%
KEGG_HUNTINGTONS_DISEASE	KEGG_HUNTINGTONS_DISEASE		180	0.516851	1.74791	0.0136187	0.0157776	0.263	13150	tags=48%, list=24%, signal=62%
KEGG_AMINOACYL_TRNA_BIOSYNTHESIS	KEGG_AMINOACYL_TRNA_BIOSYNTHESIS		22	0.696858	1.74028	0.00396825	0.0169821	0.278	11148	tags=73%, list=20%, signal=91%
KEGG_BASE_EXCISION_REPAIR	KEGG_BASE_EXCISION_REPAIR		35	0.651407	1.73531	0.0120724	0.0176849	0.288	8169	tags=60%, list=15%, signal=70%
KEGG_JAK_STAT_SIGNALING_PATHWAY	KEGG_JAK_STAT_SIGNALING_PATHWAY		155	0.52523	1.73437	0.0121951	0.0175274	0.289	17911	tags=61%, list=32%, signal=89%
KEGG_MISMATCH_REPAIR	KEGG_MISMATCH_REPAIR		23	0.753251	1.72701	0.00402414	0.0184855	0.306	9090	tags=83%, list=16%, signal=99%
KEGG_NATURAL_KILLER_CELL_MEDIATED_CYTOTOXICITY	KEGG_NATURAL_KILLER_CELL_MEDIATED_CYTOTOXICITY		132	0.559148	1.72463	0.0302419	0.018515	0.309	18399	tags=66%, list=33%, signal=99%
KEGG_VASCULAR_SMOOTH_MUSCLE_CONTRACTION	KEGG_VASCULAR_SMOOTH_MUSCLE_CONTRACTION		114	0.536445	1.724	0.00826446	0.0184307	0.309	14354	tags=56%, list=26%, signal=76%
KEGG_DNA_REPLICATION	KEGG_DNA_REPLICATION		36	0.763474	1.72381	0.00817996	0.0182348	0.309	9090	tags=83%, list=16%, signal=100%
KEGG_AMYOTROPHIC_LATERAL_SCLEROSIS_ALS	KEGG_AMYOTROPHIC_LATERAL_SCLEROSIS_ALS		53	0.516737	1.71411	0.00410678	0.0197625	0.325	16149	tags=64%, list=29%, signal=91%
KEGG_THYROID_CANCER	KEGG_THYROID_CANCER		29	0.626973	1.71205	0.00409836	0.0199756	0.33	16334	tags=69%, list=30%, signal=98%
KEGG_OTHER_GLYCAN_DEGRADATION	KEGG_OTHER_GLYCAN_DEGRADATION		16	0.670525	1.70934	0.0192308	0.0201966	0.335	12861	tags=69%, list=23%, signal=90%
KEGG_NUCLEOTIDE_EXCISION_REPAIR	KEGG_NUCLEOTIDE_EXCISION_REPAIR		44	0.649096	1.70181	0.0203666	0.0212123	0.344	12345	tags=73%, list=22%, signal=94%
KEGG_BASAL_CELL_CARCINOMA	KEGG_BASAL_CELL_CARCINOMA		55	0.561988	1.69634	0.00409836	0.0218049	0.354	16334	tags=56%, list=30%, signal=80%
KEGG_GLYCOSAMINOGLYCAN_BIOSYNTHESIS_KERATAN_SULFATE	KEGG_GLYCOSAMINOGLYCAN_BIOSYNTHESIS_KERATAN_SULFATE		15	0.689923	1.68858	0.0038835	0.0231882	0.369	11004	tags=60%, list=20%, signal=75%
KEGG_GLYCOSPHINGOLIPID_BIOSYNTHESIS_LACTO_AND_NEOLACTO_SERIES	KEGG_GLYCOSPHINGOLIPID_BIOSYNTHESIS_LACTO_AND_NEOLACTO_SERIES		26	0.565647	1.68797	0.0136986	0.0230391	0.371	15226	tags=58%, list=28%, signal=80%
KEGG_ARRHYTHMOGENIC_RIGHT_VENTRICULAR_CARDIOMYOPATHY_ARVC	KEGG_ARRHYTHMOGENIC_RIGHT_VENTRICULAR_CARDIOMYOPATHY_ARVC		74	0.551914	1.68749	0.011976	0.022835	0.372	17267	tags=62%, list=31%, signal=90%
KEGG_GLYCOSPHINGOLIPID_BIOSYNTHESIS_GANGLIO_SERIES	KEGG_GLYCOSPHINGOLIPID_BIOSYNTHESIS_GANGLIO_SERIES		15	0.65973	1.68012	0.00614754	0.0240571	0.39	10180	tags=60%, list=18%, signal=74%
KEGG_CYTOKINE_CYTOKINE_RECEPTOR_INTERACTION	KEGG_CYTOKINE_CYTOKINE_RECEPTOR_INTERACTION		264	0.500508	1.67746	0.0142566	0.024159	0.392	17911	tags=59%, list=32%, signal=86%
KEGG_MELANOMA	KEGG_MELANOMA		71	0.520453	1.673	0.00411523	0.0251692	0.408	17986	tags=62%, list=33%, signal=92%
KEGG_FRUCTOSE_AND_MANNOSE_METABOLISM	KEGG_FRUCTOSE_AND_MANNOSE_METABOLISM		32	0.538899	1.66973	0.0159681	0.0255773	0.413	12766	tags=63%, list=23%, signal=81%
KEGG_VIRAL_MYOCARDITIS	KEGG_VIRAL_MYOCARDITIS		68	0.579493	1.66608	0.0283401	0.0259411	0.417	13829	tags=57%, list=25%, signal=76%
KEGG_PENTOSE_PHOSPHATE_PATHWAY	KEGG_PENTOSE_PHOSPHATE_PATHWAY		27	0.57327	1.66156	0.0230769	0.0267192	0.423	12004	tags=52%, list=22%, signal=66%
KEGG_HEDGEHOG_SIGNALING_PATHWAY	KEGG_HEDGEHOG_SIGNALING_PATHWAY		56	0.553519	1.65442	0.00417537	0.0280063	0.431	16159	tags=55%, list=29%, signal=78%
KEGG_ALZHEIMERS_DISEASE	KEGG_ALZHEIMERS_DISEASE		165	0.48046	1.64788	0.0211946	0.0294147	0.441	11885	tags=41%, list=22%, signal=52%
KEGG_HYPERTROPHIC_CARDIOMYOPATHY_HCM	KEGG_HYPERTROPHIC_CARDIOMYOPATHY_HCM		83	0.525701	1.63685	0.0221774	0.0318928	0.457	16721	tags=57%, list=30%, signal=81%
KEGG_O_GLYCAN_BIOSYNTHESIS	KEGG_O_GLYCAN_BIOSYNTHESIS		30	0.604287	1.63291	0.0019685	0.0324819	0.47	8453	tags=47%, list=15%, signal=55%
KEGG_ADIPOCYTOKINE_SIGNALING_PATHWAY	KEGG_ADIPOCYTOKINE_SIGNALING_PATHWAY		67	0.492114	1.62736	0.0120968	0.0336614	0.481	17192	tags=55%, list=31%, signal=80%
KEGG_PROTEIN_EXPORT	KEGG_PROTEIN_EXPORT		24	0.620331	1.62433	0.0423077	0.0340998	0.488	16541	tags=79%, list=30%, signal=113%
KEGG_DORSO_VENTRAL_AXIS_FORMATION	KEGG_DORSO_VENTRAL_AXIS_FORMATION		24	0.629346	1.6194	0.0191083	0.0348857	0.497	16328	tags=75%, list=30%, signal=106%
KEGG_GLYCOSAMINOGLYCAN_DEGRADATION	KEGG_GLYCOSAMINOGLYCAN_DEGRADATION		21	0.600346	1.61678	0.0301205	0.0354949	0.505	10284	tags=52%, list=19%, signal=64%
KEGG_TYPE_II_DIABETES_MELLITUS	KEGG_TYPE_II_DIABETES_MELLITUS		47	0.515092	1.61435	0.0190275	0.0358471	0.511	15295	tags=53%, list=28%, signal=73%
KEGG_CELL_ADHESION_MOLECULES_CAMS	KEGG_CELL_ADHESION_MOLECULES_CAMS		131	0.516028	1.59969	0.0415842	0.0400347	0.548	18911	tags=64%, list=34%, signal=97%
KEGG_ANTIGEN_PROCESSING_AND_PRESENTATION	KEGG_ANTIGEN_PROCESSING_AND_PRESENTATION		81	0.586508	1.59114	0.0582121	0.0418863	0.568	13542	tags=54%, list=25%, signal=72%
KEGG_DILATED_CARDIOMYOPATHY	KEGG_DILATED_CARDIOMYOPATHY		90	0.513437	1.58299	0.0306122	0.0438963	0.583	16721	tags=56%, list=30%, signal=80%
KEGG_ETHER_LIPID_METABOLISM	KEGG_ETHER_LIPID_METABOLISM		33	0.504453	1.57726	0.0232558	0.045669	0.598	14322	tags=48%, list=26%, signal=65%
KEGG_ECM_RECEPTOR_INTERACTION	KEGG_ECM_RECEPTOR_INTERACTION		84	0.511544	1.56672	0.0516899	0.0485003	0.619	17455	tags=60%, list=32%, signal=87%
KEGG_CALCIUM_SIGNALING_PATHWAY	KEGG_CALCIUM_SIGNALING_PATHWAY		177	0.441939	1.54024	0.0204499	0.0579163	0.661	17090	tags=48%, list=31%, signal=69%
KEGG_GALACTOSE_METABOLISM	KEGG_GALACTOSE_METABOLISM		26	0.500271	1.50157	0.0407767	0.0735876	0.73	17530	tags=62%, list=32%, signal=90%
KEGG_GLUTATHIONE_METABOLISM	KEGG_GLUTATHIONE_METABOLISM		49	0.45164	1.49429	0.0421941	0.0762044	0.749	12302	tags=41%, list=22%, signal=52%
KEGG_RIBOFLAVIN_METABOLISM	KEGG_RIBOFLAVIN_METABOLISM		15	0.573687	1.49329	0.0381526	0.0759355	0.749	19288	tags=80%, list=35%, signal=123%
KEGG_GLYCEROLIPID_METABOLISM	KEGG_GLYCEROLIPID_METABOLISM		49	0.433966	1.48746	0.0433884	0.078077	0.762	11100	tags=37%, list=20%, signal=46%
KEGG_GLYCOSAMINOGLYCAN_BIOSYNTHESIS_HEPARAN_SULFATE	KEGG_GLYCOSAMINOGLYCAN_BIOSYNTHESIS_HEPARAN_SULFATE		26	0.530001	1.46955	0.0752475	0.0860373	0.792	18327	tags=69%, list=33%, signal=104%
KEGG_ASTHMA	KEGG_ASTHMA		28	0.591943	1.46876	0.108384	0.0857649	0.794	16884	tags=71%, list=31%, signal=103%
KEGG_TYPE_I_DIABETES_MELLITUS	KEGG_TYPE_I_DIABETES_MELLITUS		41	0.597647	1.45955	0.134809	0.0894756	0.806	13962	tags=68%, list=25%, signal=91%
KEGG_INTESTINAL_IMMUNE_NETWORK_FOR_IGA_PRODUCTION	KEGG_INTESTINAL_IMMUNE_NETWORK_FOR_IGA_PRODUCTION		46	0.590942	1.44758	0.114519	0.0950741	0.828	16884	tags=72%, list=31%, signal=103%
KEGG_ALDOSTERONE_REGULATED_SODIUM_REABSORPTION	KEGG_ALDOSTERONE_REGULATED_SODIUM_REABSORPTION		42	0.459938	1.42368	0.067623	0.107636	0.854	15673	tags=45%, list=28%, signal=63%
KEGG_SYSTEMIC_LUPUS_ERYTHEMATOSUS	KEGG_SYSTEMIC_LUPUS_ERYTHEMATOSUS		55	0.521577	1.42107	0.123506	0.108665	0.856	12006	tags=53%, list=22%, signal=67%
KEGG_PORPHYRIN_AND_CHLOROPHYLL_METABOLISM	KEGG_PORPHYRIN_AND_CHLOROPHYLL_METABOLISM		40	0.469773	1.41996	0.0887097	0.108342	0.856	12915	tags=45%, list=23%, signal=59%
KEGG_HEMATOPOIETIC_CELL_LINEAGE	KEGG_HEMATOPOIETIC_CELL_LINEAGE		85	0.486723	1.41051	0.132505	0.112513	0.867	18108	tags=61%, list=33%, signal=91%
KEGG_NICOTINATE_AND_NICOTINAMIDE_METABOLISM	KEGG_NICOTINATE_AND_NICOTINAMIDE_METABOLISM		24	0.455095	1.38575	0.100775	0.126475	0.89	18637	tags=50%, list=34%, signal=75%
KEGG_LYSINE_DEGRADATION	KEGG_LYSINE_DEGRADATION		44	0.479467	1.37987	0.142012	0.129089	0.892	9864	tags=48%, list=18%, signal=58%
KEGG_GLYCOLYSIS_GLUCONEOGENESIS	KEGG_GLYCOLYSIS_GLUCONEOGENESIS		62	0.408722	1.36536	0.0981964	0.137762	0.901	5255	tags=27%, list=10%, signal=30%
KEGG_ALLOGRAFT_REJECTION	KEGG_ALLOGRAFT_REJECTION		35	0.601799	1.33778	0.218367	0.154662	0.924	18118	tags=83%, list=33%, signal=123%
KEGG_ABC_TRANSPORTERS	KEGG_ABC_TRANSPORTERS		44	0.412221	1.33534	0.112245	0.155069	0.928	15010	tags=45%, list=27%, signal=62%
KEGG_AUTOIMMUNE_THYROID_DISEASE	KEGG_AUTOIMMUNE_THYROID_DISEASE		50	0.518423	1.33372	0.222222	0.155078	0.931	18118	tags=56%, list=33%, signal=83%
KEGG_ONE_CARBON_POOL_BY_FOLATE	KEGG_ONE_CARBON_POOL_BY_FOLATE		17	0.473479	1.31339	0.157692	0.168489	0.942	4818	tags=35%, list=9%, signal=39%
KEGG_CYSTEINE_AND_METHIONINE_METABOLISM	KEGG_CYSTEINE_AND_METHIONINE_METABOLISM		34	0.422461	1.31333	0.143443	0.16723	0.942	12858	tags=50%, list=23%, signal=65%
KEGG_TASTE_TRANSDUCTION	KEGG_TASTE_TRANSDUCTION		51	0.389134	1.2478	0.193416	0.215741	0.969	20432	tags=41%, list=37%, signal=65%
KEGG_CARDIAC_MUSCLE_CONTRACTION	KEGG_CARDIAC_MUSCLE_CONTRACTION		78	0.381757	1.24356	0.192233	0.217483	0.971	16961	tags=40%, list=31%, signal=57%
KEGG_GRAFT_VERSUS_HOST_DISEASE	KEGG_GRAFT_VERSUS_HOST_DISEASE		37	0.554246	1.23042	0.319756	0.227577	0.976	18118	tags=73%, list=33%, signal=108%
KEGG_PRIMARY_IMMUNODEFICIENCY	KEGG_PRIMARY_IMMUNODEFICIENCY		35	0.549217	1.21483	0.289157	0.238474	0.98	18911	tags=71%, list=34%, signal=109%
KEGG_PYRUVATE_METABOLISM	KEGG_PYRUVATE_METABOLISM		40	0.391726	1.18505	0.271154	0.26214	0.989	10485	tags=40%, list=19%, signal=49%
KEGG_CITRATE_CYCLE_TCA_CYCLE	KEGG_CITRATE_CYCLE_TCA_CYCLE		31	0.458099	1.16816	0.335968	0.274607	0.991	9545	tags=39%, list=17%, signal=47%
KEGG_NEUROACTIVE_LIGAND_RECEPTOR_INTERACTION	KEGG_NEUROACTIVE_LIGAND_RECEPTOR_INTERACTION		271	0.3039	1.15005	0.192067	0.289153	0.995	20301	tags=42%, list=37%, signal=67%
KEGG_OXIDATIVE_PHOSPHORYLATION	KEGG_OXIDATIVE_PHOSPHORYLATION		131	0.366736	1.12712	0.330769	0.307593	0.996	12123	tags=31%, list=22%, signal=40%
KEGG_PANTOTHENATE_AND_COA_BIOSYNTHESIS	KEGG_PANTOTHENATE_AND_COA_BIOSYNTHESIS		16	0.39983	1.09467	0.331384	0.337826	0.998	13761	tags=50%, list=25%, signal=67%
KEGG_STARCH_AND_SUCROSE_METABOLISM	KEGG_STARCH_AND_SUCROSE_METABOLISM		52	0.321699	1.04338	0.396794	0.387527	0.999	16283	tags=38%, list=29%, signal=54%
KEGG_TERPENOID_BACKBONE_BIOSYNTHESIS	KEGG_TERPENOID_BACKBONE_BIOSYNTHESIS		15	0.433768	1.03626	0.436047	0.392873	0.999	3918	tags=20%, list=7%, signal=22%
KEGG_PARKINSONS_DISEASE	KEGG_PARKINSONS_DISEASE		127	0.324707	1.02306	0.428846	0.403681	0.999	23502	tags=51%, list=43%, signal=89%
KEGG_PENTOSE_AND_GLUCURONATE_INTERCONVERSIONS	KEGG_PENTOSE_AND_GLUCURONATE_INTERCONVERSIONS		28	0.364712	1.00773	0.446465	0.417241	0.999	12915	tags=39%, list=23%, signal=51%
KEGG_GLYOXYLATE_AND_DICARBOXYLATE_METABOLISM	KEGG_GLYOXYLATE_AND_DICARBOXYLATE_METABOLISM		16	0.355524	0.965392	0.505791	0.460717	0.999	10023	tags=44%, list=18%, signal=53%
KEGG_RENIN_ANGIOTENSIN_SYSTEM	KEGG_RENIN_ANGIOTENSIN_SYSTEM		17	0.372948	0.948066	0.518047	0.476765	1	1224	tags=12%, list=2%, signal=12%
KEGG_RIBOSOME	KEGG_RIBOSOME		88	0.434542	0.928512	0.548077	0.498098	1	24461	tags=72%, list=44%, signal=128%
KEGG_ALPHA_LINOLENIC_ACID_METABOLISM	KEGG_ALPHA_LINOLENIC_ACID_METABOLISM		19	0.322485	0.927822	0.561753	0.49558	1	25679	tags=68%, list=46%, signal=128%
KEGG_OLFACTORY_TRANSDUCTION	KEGG_OLFACTORY_TRANSDUCTION		385	0.185011	0.851819	0.794179	0.586662	1	35536	tags=40%, list=64%, signal=111%
KEGG_ASCORBATE_AND_ALDARATE_METABOLISM	KEGG_ASCORBATE_AND_ALDARATE_METABOLISM		25	0.261993	0.677882	0.824847	0.812058	1	12915	tags=28%, list=23%, signal=37%
KEGG_MATURITY_ONSET_DIABETES_OF_THE_YOUNG	KEGG_MATURITY_ONSET_DIABETES_OF_THE_YOUNG		25	0.24021	0.675349	0.904277	0.809993	1	26826	tags=56%, list=49%, signal=109%
