# Supplementary material for: Development of a Toll-Like Receptor-Based Gene Signature That Can Predict Prognosis, Tumor Microenvironment, and Chemotherapy Response for Hepatocellular Carcinoma
Source: Front Mol Biosci. 2021 Sep 21;8:729789. doi: 10.3389/fmolb.2021.729789 (PMC8490642; doi:10.3389/fmolb.2021.729789)
Supplement: Supplementary file 2 [file DataSheet1.ZIP › Original Source Data/Figure 4/Figure 4B.xlsx]

## Sheet: Sheet1
NAME	GS<br> follow link to MSigDB	GS DETAILS	SIZE	ES	NES	NOM p-val	FDR q-val	FWER p-val	RANK AT MAX	LEADING EDGE
KEGG_PRIMARY_BILE_ACID_BIOSYNTHESIS	KEGG_PRIMARY_BILE_ACID_BIOSYNTHESIS	Details ...	16	-0.868308	-1.91669	0.00203252	0.0375434	0.051	1692	tags=69%, list=3%, signal=71%
KEGG_GLYCINE_SERINE_AND_THREONINE_METABOLISM	KEGG_GLYCINE_SERINE_AND_THREONINE_METABOLISM	Details ...	31	-0.711577	-1.87146	0.00408998	0.0303187	0.076	2506	tags=65%, list=5%, signal=68%
KEGG_FATTY_ACID_METABOLISM	KEGG_FATTY_ACID_METABOLISM	Details ...	42	-0.749755	-1.81293	0.0125	0.0363895	0.129	2561	tags=64%, list=5%, signal=67%
KEGG_DRUG_METABOLISM_CYTOCHROME_P450	KEGG_DRUG_METABOLISM_CYTOCHROME_P450	Details ...	71	-0.601205	-1.79672	0.0119284	0.0321628	0.152	1909	tags=49%, list=3%, signal=51%
KEGG_RETINOL_METABOLISM	KEGG_RETINOL_METABOLISM	Details ...	64	-0.587855	-1.74399	0.0305499	0.0431281	0.243	1290	tags=42%, list=2%, signal=43%
KEGG_PPAR_SIGNALING_PATHWAY	KEGG_PPAR_SIGNALING_PATHWAY	Details ...	69	-0.5267	-1.654	0.0209644	0.0783893	0.431	2093	tags=42%, list=4%, signal=44%
KEGG_COMPLEMENT_AND_COAGULATION_CASCADES	KEGG_COMPLEMENT_AND_COAGULATION_CASCADES	Details ...	69	-0.562262	-1.58738	0.0541082	0.114785	0.583	2597	tags=49%, list=5%, signal=52%
KEGG_TRYPTOPHAN_METABOLISM	KEGG_TRYPTOPHAN_METABOLISM	Details ...	39	-0.568267	-1.58286	0.0433925	0.104171	0.594	2761	tags=51%, list=5%, signal=54%
KEGG_LINOLEIC_ACID_METABOLISM	KEGG_LINOLEIC_ACID_METABOLISM	Details ...	29	-0.500256	-1.53788	0.0283401	0.12499	0.67	2060	tags=41%, list=4%, signal=43%
KEGG_VALINE_LEUCINE_AND_ISOLEUCINE_DEGRADATION	KEGG_VALINE_LEUCINE_AND_ISOLEUCINE_DEGRADATION	Details ...	43	-0.609526	-1.51829	0.111111	0.127769	0.71	4238	tags=56%, list=8%, signal=60%
KEGG_BUTANOATE_METABOLISM	KEGG_BUTANOATE_METABOLISM	Details ...	34	-0.550533	-1.49276	0.0941884	0.136009	0.758	2346	tags=53%, list=4%, signal=55%
KEGG_METABOLISM_OF_XENOBIOTICS_BY_CYTOCHROME_P450	KEGG_METABOLISM_OF_XENOBIOTICS_BY_CYTOCHROME_P450	Details ...	69	-0.486481	-1.46735	0.0890688	0.145342	0.789	1909	tags=41%, list=3%, signal=42%
KEGG_PEROXISOME	KEGG_PEROXISOME	Details ...	78	-0.452275	-1.35515	0.144898	0.243688	0.908	2164	tags=42%, list=4%, signal=44%
KEGG_BETA_ALANINE_METABOLISM	KEGG_BETA_ALANINE_METABOLISM	Details ...	22	-0.52599	-1.339	0.162933	0.244534	0.917	969	tags=45%, list=2%, signal=46%
KEGG_NITROGEN_METABOLISM	KEGG_NITROGEN_METABOLISM	Details ...	23	-0.442513	-1.29381	0.138943	0.277582	0.941	2497	tags=43%, list=5%, signal=46%
KEGG_PROPANOATE_METABOLISM	KEGG_PROPANOATE_METABOLISM	Details ...	32	-0.4945	-1.28728	0.227642	0.267521	0.943	4386	tags=59%, list=8%, signal=64%
KEGG_ARGININE_AND_PROLINE_METABOLISM	KEGG_ARGININE_AND_PROLINE_METABOLISM	Details ...	54	-0.375193	-1.23001	0.212632	0.315177	0.96	2470	tags=43%, list=4%, signal=45%
KEGG_ALANINE_ASPARTATE_AND_GLUTAMATE_METABOLISM	KEGG_ALANINE_ASPARTATE_AND_GLUTAMATE_METABOLISM	Details ...	30	-0.409819	-1.22821	0.229979	0.29953	0.961	2358	tags=53%, list=4%, signal=56%
KEGG_HISTIDINE_METABOLISM	KEGG_HISTIDINE_METABOLISM	Details ...	29	-0.407422	-1.19763	0.245436	0.317226	0.973	2552	tags=45%, list=5%, signal=47%
KEGG_TYROSINE_METABOLISM	KEGG_TYROSINE_METABOLISM	Details ...	42	-0.360178	-1.1461	0.287169	0.359981	0.987	1548	tags=33%, list=3%, signal=34%
KEGG_STEROID_HORMONE_BIOSYNTHESIS	KEGG_STEROID_HORMONE_BIOSYNTHESIS	Details ...	55	-0.361811	-1.10917	0.308151	0.383789	0.99	2058	tags=27%, list=4%, signal=28%
KEGG_ARACHIDONIC_ACID_METABOLISM	KEGG_ARACHIDONIC_ACID_METABOLISM	Details ...	58	-0.286843	-1.05641	0.330739	0.428746	0.993	1125	tags=21%, list=2%, signal=21%
KEGG_DRUG_METABOLISM_OTHER_ENZYMES	KEGG_DRUG_METABOLISM_OTHER_ENZYMES	Details ...	51	-0.327854	-1.04644	0.407186	0.421721	0.993	1983	tags=33%, list=4%, signal=35%
KEGG_PROXIMAL_TUBULE_BICARBONATE_RECLAMATION	KEGG_PROXIMAL_TUBULE_BICARBONATE_RECLAMATION	Details ...	23	-0.345898	-1.00542	0.442589	0.452879	0.994	588	tags=26%, list=1%, signal=26%
KEGG_PHENYLALANINE_METABOLISM	KEGG_PHENYLALANINE_METABOLISM	Details ...	18	-0.355508	-0.981218	0.474206	0.461721	0.995	864	tags=28%, list=2%, signal=28%
KEGG_BIOSYNTHESIS_OF_UNSATURATED_FATTY_ACIDS	KEGG_BIOSYNTHESIS_OF_UNSATURATED_FATTY_ACIDS	Details ...	22	-0.314241	-0.83516	0.64557	0.62776	0.999	337	tags=18%, list=1%, signal=18%
KEGG_STEROID_BIOSYNTHESIS	KEGG_STEROID_BIOSYNTHESIS	Details ...	17	-0.27922	-0.652771	0.807377	0.83962	1	2015	tags=24%, list=4%, signal=24%
