# Supplementary material for: Development of a Toll-Like Receptor-Based Gene Signature That Can Predict Prognosis, Tumor Microenvironment, and Chemotherapy Response for Hepatocellular Carcinoma
Source: Front Mol Biosci. 2021 Sep 21;8:729789. doi: 10.3389/fmolb.2021.729789 (PMC8490642; doi:10.3389/fmolb.2021.729789)
Supplement: Supplementary file 2 [file DataSheet1.ZIP › Original Source Data/Figure 5/Figure 5A, B.xlsx]

## Sheet: Sheet1
id	Age	Gender	Grade	Stage	riskScore
TCGA-XR-A8TE-01A	<65	Male	G1	Stage III	15.2452
TCGA-5R-AA1D-01A	<65	Female	G3	Stage III	20.6674
TCGA-CC-A8HS-01A	<65	Male	G1	Stage III	19.828
TCGA-DD-A1EC-01A	<65	Female	G3	Stage I	26.7638
TCGA-ED-A7PY-01A	<65	Female	G3	Stage II	13.5127
TCGA-RC-A6M5-01A	<65	Female	G2	Stage IV	17.9952
TCGA-DD-A1EL-01A	<65	Male	G3	Stage II	48.4317
TCGA-DD-A1EH-01A	<65	Male	G3	Stage III	22.7327
TCGA-UB-A7MB-01A	<65	Male	G3	Stage II	24.21
TCGA-CC-A123-01A	<65	Female	G1	Stage III	18.6013
TCGA-DD-A4NB-01A	<65	Male	G2	Stage I	25.7507
TCGA-DD-A39W-01A	<65	Female	G2	Stage III	14.832
TCGA-ED-A7XO-01A	<65	Male	G2	Stage III	16.2569
TCGA-G3-A7M8-01A	<65	Male	G1	Stage I	13.0984
TCGA-DD-AACN-01A	<65	Male	G3	Stage I	20.0593
TCGA-DD-A4NP-01A	<65	Male	G3	Stage I	9.4416
TCGA-WX-AA47-01A	<65	Female	G2	Stage III	11.4924
TCGA-MR-A8JO-01A	<65	Male	G3	Stage I	19.4318
TCGA-DD-AAVW-01A	<65	Male	G2	Stage I	18.9599
TCGA-CC-5263-01A	<65	Male	G1	Stage III	43.6517
TCGA-ED-A66X-01A	<65	Male	G3	Stage III	28.34
TCGA-CC-A3MB-01A	<65	Male	G1	Stage III	23.0237
TCGA-DD-A3A4-01A	<65	Male	G3	Stage III	12.4794
TCGA-FV-A3R3-01A	<65	Female	G2	Stage I	24.6827
TCGA-DD-AAVZ-01A	<65	Male	G2	Stage I	15.1159
TCGA-DD-AAVQ-01A	<65	Male	G2	Stage I	17.7289
TCGA-G3-AAV7-01A	<65	Male	G2	Stage II	54.2859
TCGA-DD-AAVX-01A	<65	Male	G2	Stage II	20.551
TCGA-DD-AACS-01A	<65	Male	G3	Stage I	17.4152
TCGA-CC-A8HU-01A	<65	Female	G3	Stage III	32.0441
TCGA-DD-AACO-01A	<65	Male	G3	Stage I	19.6579
TCGA-DD-A119-01A	<65	Male	G3	Stage IV	21.3154
TCGA-RC-A7SH-01A	<65	Male	G3	Stage II	20.8979
TCGA-DD-A114-01A	<65	Male	G3	Stage II	35.2464
TCGA-DD-AAD3-01A	<65	Male	G2	Stage I	18.0032
TCGA-XR-A8TC-01A	<65	Female	G2	Stage I	13.9919
TCGA-DD-AADI-01A	<65	Female	G3	Stage I	18.6019
TCGA-DD-AACW-01A	<65	Male	G3	Stage I	16.3438
TCGA-DD-A39Z-01A	<65	Female	G2	Stage II	14.4618
TCGA-DD-AAVR-01A	<65	Male	G2	Stage I	16.9417
TCGA-CC-5261-01A	<65	Male	G2	Stage II	27.4044
TCGA-G3-A5SI-01A	<65	Male	G2	Stage II	16.0674
TCGA-DD-A3A3-01A	<65	Male	G2	Stage I	17.0652
TCGA-DD-AADP-01A	<65	Male	G3	Stage I	19.4749
TCGA-2Y-A9H3-01A	<65	Male	G1	Stage II	10.1991
TCGA-CC-A5UD-01A	<65	Male	G2	Stage III	28.7674
TCGA-G3-A25T-01A	<65	Female	G2	Stage III	35.1065
TCGA-CC-A3M9-01A	<65	Male	G3	Stage III	52.6328
TCGA-DD-AAE0-01A	<65	Female	G4	Stage III	24.8393
TCGA-DD-A4NL-01A	<65	Male	G1	Stage I	9.37361
TCGA-DD-A1EI-01A	<65	Male	G2	Stage I	24.6811
TCGA-EP-A2KB-01A	<65	Female	G2	Stage I	11.2488
TCGA-DD-AAVU-01A	<65	Male	G2	Stage II	27.104
TCGA-RC-A7S9-01A	<65	Female	G3	Stage I	12.4305
TCGA-CC-A7IG-01A	<65	Male	G2	Stage II	25.7075
TCGA-ED-A459-01A	<65	Male	G2	Stage II	31.5381
TCGA-DD-AAVP-01A	<65	Male	G1	Stage I	16.0698
TCGA-LG-A9QC-01A	<65	Male	G2	Stage I	15.6753
TCGA-G3-AAUZ-01A	<65	Male	G2	Stage I	13.3625
TCGA-DD-AADW-01A	<65	Male	G3	Stage I	29.5343
TCGA-DD-AACD-01A	<65	Male	G4	Stage I	15.0929
TCGA-QA-A7B7-01A	<65	Male	G2	Stage II	17.5521
TCGA-CC-5258-01A	<65	Male	G2	Stage II	18.824
TCGA-ED-A7PX-01A	<65	Female	G3	Stage II	36.8029
TCGA-CC-A5UE-01A	<65	Male	G2	Stage III	35.0093
TCGA-DD-AAE4-01A	<65	Female	G1	Stage I	9.24745
TCGA-2Y-A9H0-01A	<65	Male	G1	Stage III	20.5227
TCGA-XR-A8TD-01A	<65	Female	G3	Stage III	20.6482
TCGA-G3-AAV2-01A	<65	Male	G1	Stage I	14.1457
TCGA-DD-AAE3-01A	<65	Male	G2	Stage I	8.79656
TCGA-DD-AADV-01A	<65	Male	G3	Stage I	19.3469
TCGA-DD-AACQ-01A	<65	Male	G3	Stage II	19.3519
TCGA-BW-A5NO-01A	<65	Male	G2	Stage III	21.7392
TCGA-ED-A8O6-01A	<65	Female	G3	Stage III	27.9663
TCGA-BC-A10W-01A	<65	Male	G3	Stage III	40.6177
TCGA-CC-A1HT-01A	<65	Male	G3	Stage III	55.5228
TCGA-BC-A110-01A	<65	Female	G1	Stage I	12.3056
TCGA-DD-AAC9-01A	<65	Male	G2	Stage I	16.2451
TCGA-UB-A7ME-01A	<65	Male	G2	Stage I	18.4725
TCGA-2Y-A9GT-01A	<65	Male	G2	Stage I	15.7716
TCGA-DD-AAE2-01A	<65	Male	G3	Stage I	14.0713
TCGA-DD-AAED-01A	<65	Male	G3	Stage I	15.7302
TCGA-DD-AAD1-01A	<65	Female	G4	Stage I	25.9517
TCGA-DD-AADD-01A	<65	Male	G4	Stage I	23.9324
TCGA-DD-AADB-01A	<65	Male	G4	Stage I	21.7322
TCGA-FV-A495-01A	<65	Female	G2	Stage II	17.5453
TCGA-CC-A8HV-01A	<65	Female	G2	Stage II	15.5649
TCGA-DD-AAEK-01A	<65	Male	G3	Stage II	13.5174
TCGA-ZP-A9D2-01A	<65	Male	G2	Stage III	40.8815
TCGA-ED-A66Y-01A	<65	Female	G3	Stage III	25.1673
TCGA-G3-AAV1-01A	<65	Male	G3	Stage III	23.5141
TCGA-FV-A4ZQ-01A	<65	Male	G2	Stage I	18.7403
TCGA-G3-A25Y-01A	<65	Female	G3	Stage I	30.499
TCGA-DD-AAE1-01A	<65	Male	G3	Stage I	13.6642
TCGA-G3-A3CJ-01A	<65	Male	G2	Stage II	14.1761
TCGA-DD-AACG-01A	<65	Male	G4	Stage II	22.1263
TCGA-BC-A10X-01A	<65	Female	G2	Stage III	14.0458
TCGA-EP-A2KA-01A	<65	Female	G3	Stage III	29.1204
TCGA-DD-AADC-01A	<65	Male	G3	Stage I	23.3606
TCGA-DD-AACV-01A	<65	Male	G3	Stage I	14.4587
TCGA-RC-A7SB-01A	<65	Male	G2	Stage II	17.7353
TCGA-ED-A7XP-01A	<65	Female	G3	Stage II	19.8669
TCGA-G3-A3CH-01A	<65	Male	G2	Stage III	15.5964
TCGA-DD-A115-01A	<65	Male	G2	Stage III	16.8059
TCGA-G3-AAV6-01A	<65	Female	G3	Stage III	19.5613
TCGA-2Y-A9GV-01A	<65	Female	G1	Stage I	15.551
TCGA-ES-A2HT-01A	<65	Male	G2	Stage I	18.6238
TCGA-O8-A75V-01A	<65	Male	G2	Stage I	24.5577
TCGA-DD-AAW0-01A	<65	Male	G2	Stage I	20.0516
TCGA-DD-AAD5-01A	<65	Male	G3	Stage I	28.9504
TCGA-DD-A4NJ-01A	<65	Female	G2	Stage II	26.2404
TCGA-ED-A97K-01A	<65	Male	G2	Stage III	33.7482
TCGA-CC-A3MC-01A	<65	Male	G2	Stage III	28.0433
TCGA-CC-A7II-01A	<65	Male	G3	Stage III	28.8468
TCGA-DD-AADY-01A	<65	Female	G2	Stage I	11.8907
TCGA-2Y-A9GU-01A	<65	Female	G2	Stage I	12.4411
TCGA-DD-AADO-01A	<65	Male	G3	Stage I	16.2198
TCGA-DD-AAEE-01A	<65	Male	G4	Stage I	22.3922
TCGA-CC-A9FS-01A	<65	Male	G2	Stage II	16.5078
TCGA-ZS-A9CG-01A	<65	Male	G2	Stage II	15.4754
TCGA-DD-A113-01A	<65	Female	G3	Stage II	20.2783
TCGA-DD-AAW1-01A	<65	Male	G2	Stage III	13.8117
TCGA-DD-AAVS-01A	<65	Male	G2	Stage I	24.2969
TCGA-DD-A4NN-01A	<65	Female	G3	Stage I	19.1171
TCGA-DD-A4ND-01A	<65	Female	G3	Stage I	23.7512
TCGA-CC-A7IJ-01A	<65	Male	G3	Stage II	43.3273
TCGA-DD-AAVV-01A	<65	Male	G3	Stage II	26.1848
TCGA-ZP-A9D1-01A	<65	Female	G2	Stage III	38.0423
TCGA-UB-A7MF-01A	<65	Male	G2	Stage III	22.383
TCGA-DD-AAVY-01A	<65	Male	G2	Stage III	26.1963
TCGA-KR-A7K8-01A	<65	Male	G1	Stage I	18.3585
TCGA-DD-A11D-01A	<65	Female	G2	Stage I	17.1495
TCGA-DD-A1EF-01A	<65	Female	G3	Stage I	26.4977
TCGA-5R-AA1C-01A	<65	Male	G2	Stage II	27.7695
TCGA-CC-A7IE-01A	<65	Male	G2	Stage III	24.5012
TCGA-MR-A520-01A	<65	Male	G1	Stage I	9.59608
TCGA-G3-A5SK-01A	<65	Male	G1	Stage I	11.0014
TCGA-G3-AAV0-01A	<65	Male	G2	Stage I	10.8426
TCGA-G3-A25Z-01A	<65	Male	G2	Stage I	15.6229
TCGA-XR-A8TG-01A	<65	Male	G2	Stage I	22.9027
TCGA-2Y-A9H1-01A	<65	Male	G2	Stage I	15.4877
TCGA-DD-AADR-01A	<65	Male	G3	Stage I	20.141
TCGA-DD-AADL-01A	<65	Male	G4	Stage I	20.1816
TCGA-5C-A9VG-01A	<65	Male	G2	Stage II	20.998
TCGA-G3-AAV3-01A	<65	Female	G2	Stage II	23.0894
TCGA-2Y-A9GS-01A	<65	Male	G2	Stage II	35.7619
TCGA-DD-AADM-01A	<65	Male	G3	Stage II	22.4404
TCGA-G3-A5SM-01A	<65	Male	G3	Stage II	22.667
TCGA-ED-A4XI-01A	<65	Male	G3	Stage II	18.7635
TCGA-CC-A7IH-01A	<65	Male	G1	Stage III	12.2177
TCGA-PD-A5DF-01A	<65	Female	G2	Stage III	23.6932
TCGA-DD-AAE6-01A	<65	Female	G2	Stage I	12.0547
TCGA-G3-A5SJ-01A	<65	Male	G2	Stage I	33.3101
TCGA-GJ-A3OU-01A	<65	Male	G2	Stage I	30.7008
TCGA-RC-A7SK-01A	<65	Male	G3	Stage I	14.7856
TCGA-2Y-A9H5-01A	<65	Female	G3	Stage I	22.5769
TCGA-DD-AAEG-01A	<65	Female	G3	Stage I	14.8784
TCGA-DD-AACU-01A	<65	Male	G3	Stage I	24.1
TCGA-DD-AADN-01A	<65	Male	G4	Stage I	17.4249
TCGA-DD-AADQ-01A	<65	Male	G3	Stage II	11.227
TCGA-CC-A7IF-01A	<65	Male	G1	Stage III	12.1467
TCGA-ZP-A9CV-01A	<65	Male	G1	Stage III	27.4775
TCGA-CC-A7IK-01A	<65	Male	G3	Stage III	28.7872
TCGA-ED-A8O5-01A	<65	Female	G3	Stage III	15.5546
TCGA-UB-A7MC-01A	<65	Male	G3	Stage III	19.9284
TCGA-DD-AAEB-01A	<65	Male	G2	Stage I	8.70381
TCGA-G3-A7M6-01A	<65	Female	G3	Stage I	41.8669
TCGA-UB-AA0U-01A	<65	Male	G2	Stage II	18.4832
TCGA-ED-A5KG-01A	<65	Female	G2	Stage II	34.4281
TCGA-DD-A4NQ-01A	<65	Male	G3	Stage II	31.9567
TCGA-DD-AADU-01A	<65	Male	G3	Stage II	12.4377
TCGA-ED-A82E-01A	<65	Female	G2	Stage III	36.6911
TCGA-CC-5259-01A	<65	Female	G2	Stage III	13.3126
TCGA-G3-A3CK-01A	<65	Male	G2	Stage I	23.9827
TCGA-DD-AACC-01A	<65	Male	G2	Stage I	15.9244
TCGA-DD-A4NS-01A	<65	Female	G2	Stage I	26.2669
TCGA-DD-AACY-01A	<65	Male	G3	Stage I	14.5364
TCGA-5C-AAPD-01A	<65	Male	G1	Stage II	24.068
TCGA-MI-A75I-01A	<65	Male	G1	Stage II	22.4211
TCGA-WX-AA46-01A	<65	Male	G1	Stage II	9.62918
TCGA-KR-A7K7-01A	<65	Female	G1	Stage II	24.5876
TCGA-ED-A7PZ-01A	<65	Male	G2	Stage II	20.3642
TCGA-K7-AAU7-01A	<65	Male	G2	Stage II	38.868
TCGA-CC-A7IL-01A	<65	Male	G1	Stage III	14.0108
TCGA-DD-A4NV-01A	<65	Male	G1	Stage III	22.0489
TCGA-CC-A3MA-01A	<65	Male	G2	Stage III	47.9736
TCGA-CC-5260-01A	<65	Female	G1	Stage III	68.3789
TCGA-MI-A75E-01A	<65	Male	G2	Stage III	24.2711
TCGA-EP-A12J-01A	<65	Male	G1	Stage I	14.7583
TCGA-BC-A10Z-01A	<65	Female	G2	Stage I	22.1356
TCGA-EP-A2KC-01A	<65	Male	G3	Stage I	28.4116
TCGA-DD-AACE-01A	<65	Male	G3	Stage I	11.2498
TCGA-WQ-AB4B-01A	<65	Male	G2	Stage II	15.6006
TCGA-UB-A7MA-01A	<65	Female	G2	Stage II	36.054
TCGA-BD-A3ER-01A	<65	Male	G2	Stage II	25.3601
TCGA-BC-A216-01A	<65	Female	G2	Stage III	18.5289
TCGA-DD-AADS-01A	<65	Male	G2	Stage I	11.3747
TCGA-G3-A25U-01A	<65	Female	G3	Stage I	10.3864
TCGA-DD-AACZ-01A	<65	Female	G4	Stage I	38.0114
TCGA-MI-A75G-01A	<65	Male	G2	Stage II	16.1658
TCGA-CC-A5UC-01A	<65	Male	G3	Stage III	20.0474
TCGA-K7-A5RF-01A	<65	Male	G1	Stage I	15.3473
TCGA-KR-A7K2-01A	<65	Male	G1	Stage I	13.7465
TCGA-G3-A25S-01A	<65	Male	G2	Stage I	19.4625
TCGA-2Y-A9GW-01A	<65	Male	G2	Stage I	34.4736
TCGA-MI-A75C-01A	<65	Male	G3	Stage I	22.6225
TCGA-DD-AACP-01A	<65	Male	G3	Stage I	29.7879
TCGA-WX-AA44-01A	<65	Female	G3	Stage I	29.2681
TCGA-2Y-A9H2-01A	<65	Female	G3	Stage I	45.9505
TCGA-DD-AADF-01A	<65	Female	G4	Stage I	10.1669
TCGA-ZS-A9CF-02A	<65	Male	G2	Stage II	17.0586
TCGA-ZS-A9CF-01A	<65	Male	G2	Stage II	18.2119
TCGA-BC-A69H-01A	<65	Male	G3	Stage II	18.6575
TCGA-2Y-A9GY-01A	<65	Female	G3	Stage II	28.0999
TCGA-ZP-A9D4-01A	<65	Female	G1	Stage III	15.0733
TCGA-DD-A1EK-01A	<65	Female	G2	Stage IV	18.7035
TCGA-DD-A3A9-01A	<65	Female	G2	Stage IV	17.1869
TCGA-KR-A7K0-01A	>=65	Male	G1	Stage I	23.7897
TCGA-G3-A7M7-01A	>=65	Male	G1	Stage I	25.6719
TCGA-DD-A4NO-01A	>=65	Male	G1	Stage I	27.4651
TCGA-DD-AAEA-01A	>=65	Male	G3	Stage I	15.3384
TCGA-DD-AACA-02A	>=65	Male	G3	Stage I	19.4767
TCGA-DD-AACA-01A	>=65	Male	G3	Stage I	21.8223
TCGA-DD-AACA-02B	>=65	Male	G3	Stage I	17.9835
TCGA-5R-AAAM-01A	>=65	Female	G2	Stage II	19.1593
TCGA-DD-A73C-01A	>=65	Female	G1	Stage III	11.7683
TCGA-DD-A3A1-01A	>=65	Male	G2	Stage III	22.5563
TCGA-3K-AAZ8-01A	>=65	Male	G1	Stage III	18.8622
TCGA-G3-A6UC-01A	>=65	Male	G2	Stage III	15.5821
TCGA-DD-A4NH-01A	>=65	Female	G3	Stage III	27.6634
TCGA-DD-A73E-01A	>=65	Male	G1	Stage I	17.6363
TCGA-K7-A5RG-01A	>=65	Male	G1	Stage I	18.5422
TCGA-BC-A3KF-01A	>=65	Female	G2	Stage I	13.0747
TCGA-2Y-A9HB-01A	>=65	Male	G2	Stage I	16.288
TCGA-K7-A6G5-01A	>=65	Male	G2	Stage I	21.9648
TCGA-RC-A7SF-01A	>=65	Male	G2	Stage I	11.9282
TCGA-DD-AAD2-01A	>=65	Male	G2	Stage I	23.318
TCGA-DD-AACL-01A	>=65	Female	G3	Stage I	30.0344
TCGA-DD-AADA-01A	>=65	Female	G3	Stage I	9.33574
TCGA-4R-AA8I-01A	>=65	Male	G2	Stage II	24.1178
TCGA-DD-AACX-01A	>=65	Male	G3	Stage II	23.5244
TCGA-DD-A3A5-01A	>=65	Female	G2	Stage III	11.6509
TCGA-ZP-A9CY-01A	>=65	Female	G1	Stage III	17.9917
TCGA-BC-A10R-01A	>=65	Female	G2	Stage III	27.0964
TCGA-DD-AAD6-01A	>=65	Male	G3	Stage III	12.965
TCGA-BC-A8YO-01A	>=65	Female	G3	Stage III	28.5879
TCGA-UB-A7MD-01A	>=65	Male	G3	Stage I	36.1949
TCGA-DD-A11A-01A	>=65	Male	G3	Stage I	22.0338
TCGA-DD-A39Y-01A	>=65	Male	G3	Stage I	36.6059
TCGA-G3-AAV5-01A	>=65	Male	G2	Stage II	27.7157
TCGA-DD-A4NI-01A	>=65	Male	G2	Stage II	11.7766
TCGA-ZP-A9D0-01A	>=65	Female	G1	Stage III	13.3364
TCGA-DD-A3A7-01A	>=65	Male	G3	Stage III	21.241
TCGA-CC-5262-01A	>=65	Male	G1	Stage III	37.0058
TCGA-DD-A4NA-01A	>=65	Female	G3	Stage III	44.2855
TCGA-DD-A1ED-01A	>=65	Male	G1	Stage I	10.4865
TCGA-GJ-A9DB-01A	>=65	Male	G2	Stage I	25.5013
TCGA-WJ-A86L-01A	>=65	Female	G2	Stage I	21.5821
TCGA-2Y-A9H6-01A	>=65	Female	G2	Stage I	20.2536
TCGA-G3-A25V-01A	>=65	Male	G2	Stage I	28.8852
TCGA-2Y-A9H4-01A	>=65	Male	G2	Stage I	14.782
TCGA-2Y-A9GX-01A	>=65	Male	G2	Stage I	29.3084
TCGA-DD-AACF-01A	>=65	Male	G3	Stage I	20.5698
TCGA-DD-A73D-01A	>=65	Female	G1	Stage II	12.0979
TCGA-T1-A6J8-01A	>=65	Male	G2	Stage II	24.0961
TCGA-DD-A1EA-01A	>=65	Male	G2	Stage II	26.1062
TCGA-BC-A3KG-01A	>=65	Female	G3	Stage II	20.101
TCGA-DD-AADK-01A	>=65	Female	G3	Stage II	18.6615
TCGA-CC-A9FW-01A	>=65	Male	G2	Stage III	27.3227
TCGA-LG-A9QD-01A	>=65	Male	G2	Stage III	12.2214
TCGA-YA-A8S7-01A	>=65	Male	G3	Stage III	57.1416
TCGA-DD-A116-01A	>=65	Male	G3	Stage III	21.8615
TCGA-UB-AA0V-01A	>=65	Female	G1	Stage I	14.8884
TCGA-BC-A69I-01A	>=65	Male	G1	Stage I	13.1393
TCGA-DD-AACT-01A	>=65	Female	G2	Stage I	14.2869
TCGA-DD-AAW3-01A	>=65	Male	G2	Stage I	11.6564
TCGA-DD-AAW2-01A	>=65	Male	G2	Stage I	13.2491
TCGA-DD-A11C-01A	>=65	Male	G3	Stage I	17.5891
TCGA-DD-AAE9-01A	>=65	Male	G3	Stage I	20.1938
TCGA-RG-A7D4-01A	>=65	Male	G2	Stage II	22.4549
TCGA-DD-AACH-01A	>=65	Male	G3	Stage II	31.6449
TCGA-DD-AACI-01A	>=65	Male	G3	Stage II	23.3971
TCGA-BC-A10U-01A	>=65	Male	G2	Stage III	30.9226
TCGA-BC-A5W4-01A	>=65	Male	G3	Stage III	17.8387
TCGA-BD-A2L6-01A	>=65	Male	G2	Stage III	12.3737
TCGA-DD-AACK-01A	>=65	Male	G2	Stage I	29.2045
TCGA-5C-A9VH-01A	>=65	Male	G2	Stage I	19.2826
TCGA-EP-A26S-01A	>=65	Male	G2	Stage I	14.2729
TCGA-2Y-A9H9-01A	>=65	Male	G2	Stage I	14.2431
TCGA-DD-AADJ-01A	>=65	Female	G3	Stage I	16.1261
TCGA-2Y-A9HA-01A	>=65	Male	G2	Stage II	29.008
TCGA-G3-A5SL-01A	>=65	Male	G2	Stage II	14.3266
TCGA-FV-A23B-01A	>=65	Female	G2	Stage II	22.3189
TCGA-DD-AADG-01A	>=65	Male	G3	Stage III	11.9957
TCGA-G3-A7M9-01A	>=65	Male	G2	Stage III	42.5287
TCGA-G3-A3CI-01A	>=65	Male	G2	Stage I	10.0332
TCGA-DD-A73A-01A	>=65	Male	G2	Stage I	20.0694
TCGA-WQ-A9G7-01A	>=65	Female	G3	Stage I	25.0539
TCGA-NI-A4U2-01A	>=65	Male	G1	Stage III	11.5353
TCGA-CC-5264-01A	>=65	Male	G2	Stage III	35.3136
TCGA-DD-A1EJ-01A	>=65	Female	G2	Stage III	25.8902
TCGA-DD-A73B-01A	>=65	Female	G2	Stage I	15.1999
TCGA-DD-AAE7-01A	>=65	Male	G2	Stage I	13.4799
TCGA-DD-A4NF-01A	>=65	Male	G2	Stage I	22.1036
TCGA-DD-AAEI-01A	>=65	Male	G2	Stage I	24.6744
TCGA-DD-A1EB-01A	>=65	Female	G2	Stage I	11.3306
TCGA-DD-AAC8-01A	>=65	Male	G3	Stage I	29.5902
TCGA-DD-A3A6-01A	>=65	Female	G2	Stage II	12.9619
TCGA-ZP-A9CZ-01A	>=65	Male	G1	Stage III	21.572
TCGA-BC-A10Q-01A	>=65	Female	G3	Stage III	41.6845
TCGA-DD-A11B-01A	>=65	Male	G2	Stage I	16.4848
TCGA-DD-AAD0-01A	>=65	Female	G2	Stage I	21.8278
TCGA-DD-AAEH-01A	>=65	Male	G2	Stage I	15.1213
TCGA-DD-AAD8-01A	>=65	Female	G2	Stage I	19.2366
TCGA-DD-A73G-01A	>=65	Female	G3	Stage I	14.4167
TCGA-ZS-A9CD-01A	>=65	Male	G2	Stage II	31.0848
TCGA-G3-A25X-01A	>=65	Male	G3	Stage II	36.0919
TCGA-EP-A3RK-01A	>=65	Male	G2	Stage III	35.3905
TCGA-DD-A1EE-01A	>=65	Male	G3	Stage III	34.2001
TCGA-BC-4073-01B	>=65	Male	G3	Stage III	33.2799
TCGA-XR-A8TF-01A	>=65	Male	G1	Stage I	13.4376
TCGA-ED-A627-01A	>=65	Male	G2	Stage I	20.7615
TCGA-NI-A8LF-01A	>=65	Male	G3	Stage I	13.5271
TCGA-DD-AACB-01A	>=65	Female	G3	Stage I	21.6794
TCGA-RC-A6M4-01A	>=65	Female	G2	Stage III	14.8743
TCGA-CC-A8HT-01A	>=65	Male	G2	Stage III	40.3917
TCGA-BC-4072-01B	>=65	Female	G3	Stage III	30.2663
TCGA-FV-A2QR-01A	>=65	Male	G1	Stage I	26.4835
TCGA-FV-A3R2-01A	>=65	Male	G2	Stage I	23.3184
TCGA-BD-A3EP-01A	>=65	Female	G2	Stage I	30.0678
TCGA-DD-A3A8-01A	>=65	Male	G2	Stage II	11.2873
TCGA-GJ-A6C0-01A	>=65	Female	G2	Stage II	26.3872
TCGA-DD-AACJ-01A	>=65	Male	G2	Stage II	19.7572
TCGA-RC-A6M6-01A	>=65	Male	G3	Stage II	24.2655
TCGA-BC-A217-01A	>=65	Female	G3	Stage II	22.9266
TCGA-DD-A4NE-01A	>=65	Female	G3	Stage III	16.8414
TCGA-DD-A3A2-01A	>=65	Female	G1	Stage I	8.0586
TCGA-EP-A3JL-01A	>=65	Male	G2	Stage I	26.8125
TCGA-G3-A7M5-01A	>=65	Male	G2	Stage I	11.3056
TCGA-DD-A1EG-01A	>=65	Male	G3	Stage I	35.1378
TCGA-FV-A3I0-01A	>=65	Female	G2	Stage II	51.2823
TCGA-BC-A10T-01A	>=65	Male	G1	Stage III	15.6793
TCGA-BC-A10Y-01A	>=65	Male	G3	Stage III	16.3132
TCGA-DD-A73F-01A	>=65	Female	G1	Stage I	14.7137
TCGA-MI-A75H-01A	>=65	Male	G2	Stage II	18.0909
TCGA-DD-A118-01A	>=65	Female	G2	Stage II	18.4009
TCGA-DD-A39V-01A	>=65	Male	G3	Stage II	31.3324
TCGA-DD-A4NG-01A	>=65	Male	G2	Stage III	16.1174
TCGA-HP-A5MZ-01A	>=65	Male	G2	Stage I	28.8154
TCGA-DD-A39X-01A	>=65	Female	G2	Stage I	28.2772
TCGA-FV-A4ZP-01A	>=65	Male	G2	Stage III	31.1639
TCGA-ZS-A9CE-01A	>=65	Female	G1	Stage II	11.2258
TCGA-LG-A6GG-01A	>=65	Female	G2	Stage II	22.756
TCGA-BC-A112-01A	>=65	Male	G2	Stage I	42.2313
TCGA-G3-A3CG-01A	>=65	Male	G2	Stage I	22.9648
TCGA-ES-A2HS-01A	>=65	Male	G2	Stage I	15.324
TCGA-FV-A2QQ-01A	>=65	Male	G2	Stage I	32.2969
TCGA-DD-A4NK-01A	>=65	Female	G2	Stage III	12.9909
TCGA-2Y-A9H7-01A	>=65	Female	G2	Stage I	18.288
TCGA-DD-AA3A-01A	>=65	Female	G4	Stage I	42.8825
TCGA-FV-A3I1-01A	>=65	Female	G2	Stage II	30.15
TCGA-BC-A10S-01A	>=65	Male	G1	Stage III	18.149
TCGA-2Y-A9GZ-01A	>=65	Female	G2	Stage II	14.2856
TCGA-G3-AAV4-01A	>=65	Female	G1	Stage I	14.7135
TCGA-FV-A496-01A	>=65	Female	G2	Stage I	15.4581
TCGA-2Y-A9H8-01A	>=65	Female	G2	Stage I	23.6531
TCGA-DD-A4NR-01A	>=65	Female	G3	Stage I	36.2754
TCGA-HP-A5N0-01A	>=65	Female	G2	Stage I	13.0365
