# Supplementary material for: Development of a Toll-Like Receptor-Based Gene Signature That Can Predict Prognosis, Tumor Microenvironment, and Chemotherapy Response for Hepatocellular Carcinoma
Source: Front Mol Biosci. 2021 Sep 21;8:729789. doi: 10.3389/fmolb.2021.729789 (PMC8490642; doi:10.3389/fmolb.2021.729789)
Supplement: Supplementary file 2 [file DataSheet1.ZIP › Original Source Data/Figure 6/Figure 6A-C.xlsx]

## Sheet: Sheet1
ID	Risk	StromalScore	ImmuneScore	ESTIMATEScore	TumorPurity
TCGA-FV-A2QR-01A	high	-295.713	199.023	-96.6902	0.830499
TCGA-EP-A26S-01A	low	-928.782	-298.68	-1227.46	0.911117
TCGA-K7-AAU7-01A	high	-350.35	651.198	300.848	0.796599
TCGA-DD-A3A6-01A	low	632.12	1267.27	1899.38	0.634222
TCGA-BW-A5NO-01A	high	-736.914	496.087	-240.826	0.842097
TCGA-CC-A3MA-01A	high	-558.058	-86.2672	-644.325	0.872545
TCGA-DD-AADC-01A	high	-1129.95	-100.424	-1230.37	0.911293
TCGA-DD-A73G-01A	low	-737.908	596.895	-141.013	0.834105
TCGA-DD-AAE9-01A	high	-1407.15	6.33166	-1400.82	0.921309
TCGA-ED-A7XO-01A	low	-219.837	766.116	546.279	0.774309
TCGA-DD-AADM-01A	high	-614.499	497.541	-116.958	0.832152
TCGA-FV-A3R3-01A	high	353.255	796.154	1149.41	0.715325
TCGA-DD-AACL-01A	high	-545.309	1744.93	1199.62	0.710155
TCGA-DD-A4NJ-01A	high	-262.536	823.791	561.255	0.772916
TCGA-DD-AADU-01A	low	-1304.32	-11.3285	-1315.65	0.916376
TCGA-CC-A7IF-01A	low	-1127.94	-338.729	-1466.67	0.925024
TCGA-CC-A5UE-01A	high	-1524.07	-8.98294	-1533.05	0.928682
TCGA-DD-AAVW-01A	low	152.564	792.278	944.843	0.735983
TCGA-CC-A9FW-01A	high	-1365.17	161.948	-1203.22	0.909645
TCGA-DD-A4NQ-01A	high	-980.376	617.283	-363.094	0.85164
TCGA-DD-A3A7-01A	high	-1147.28	307.271	-840.011	0.886216
TCGA-EP-A2KA-01A	high	-821.53	1414.15	592.623	0.769986
TCGA-ZS-A9CF-02A	low	-916.805	120.311	-796.494	0.883239
TCGA-ED-A7PZ-01A	high	-1504.48	-491.87	-1996.35	0.951738
TCGA-G3-A25U-01A	low	-1106.95	-213.316	-1320.26	0.916647
TCGA-RC-A7SH-01A	high	-1289.26	-394.433	-1683.7	0.936655
TCGA-G3-AAV1-01A	high	-811.169	-43.5011	-854.67	0.887211
TCGA-2Y-A9GZ-01A	low	-1030.5	-390.227	-1420.72	0.922441
TCGA-DD-AA3A-01A	high	-1491.42	-21.3799	-1512.8	0.927575
TCGA-2Y-A9HA-01A	high	-1040.39	-52.9275	-1093.31	0.902825
TCGA-DD-AADK-01A	low	-269.272	772.242	502.97	0.778316
TCGA-G3-A5SI-01A	low	-1069.16	-486.017	-1555.18	0.929882
TCGA-DD-A4NI-01A	low	-195.783	990.184	794.401	0.750752
TCGA-DD-A73A-01A	high	-928.141	832.222	-95.9197	0.830436
TCGA-MR-A8JO-01A	low	694.723	1428.56	2123.28	0.608474
TCGA-5R-AA1C-01A	high	-859.414	321.211	-538.204	0.86483
TCGA-ZS-A9CG-01A	low	-764.691	88.6713	-676.02	0.874809
TCGA-DD-A4NH-01A	high	-682.309	928.392	246.082	0.801433
TCGA-FV-A4ZP-01A	high	-766.738	1207.51	440.769	0.784016
TCGA-DD-AACJ-01A	low	-1275.75	-23.7625	-1299.51	0.915425
TCGA-DD-AAVZ-01A	low	-829.933	86.1563	-743.776	0.879584
TCGA-DD-AAVR-01A	low	320.495	1667.11	1987.6	0.624157
TCGA-RC-A7SB-01A	low	-1089.83	36.7935	-1053.03	0.900267
TCGA-3K-AAZ8-01A	low	-1048.8	409.571	-639.226	0.872179
TCGA-DD-AADA-01A	low	-356.484	1009.41	652.923	0.764308
TCGA-G3-A25X-01A	high	-146.685	1461.49	1314.8	0.698151
TCGA-EP-A3RK-01A	high	-166.982	1733.27	1566.29	0.671252
TCGA-2Y-A9H5-01A	high	-386.482	259.019	-127.463	0.833006
TCGA-UB-A7MF-01A	high	-640.607	1772.67	1132.06	0.717102
TCGA-BC-A10R-01A	high	-162.764	11.7745	-150.989	0.834912
TCGA-ED-A459-01A	high	-893.583	535.442	-358.141	0.851259
TCGA-RG-A7D4-01A	high	-1119.28	1498.84	379.563	0.789561
TCGA-CC-A3MB-01A	high	-999.028	28.7021	-970.326	0.894915
TCGA-DD-A4NE-01A	low	-777.561	-221.352	-998.912	0.89678
TCGA-5R-AAAM-01A	low	429.652	1075.63	1505.28	0.677863
TCGA-ZS-A9CD-01A	high	-319.65	641.627	321.977	0.79472
TCGA-2Y-A9GV-01A	low	-177.658	852.734	675.077	0.762207
TCGA-BC-A10T-01A	low	58.6674	194.964	253.632	0.80077
TCGA-DD-AAEI-01A	high	-682.173	719.974	37.8013	0.819341
TCGA-FV-A2QQ-01A	high	-507.991	840.183	332.192	0.793809
TCGA-PD-A5DF-01A	high	82.0976	868.628	950.726	0.735398
TCGA-EP-A2KC-01A	high	-859.183	128.947	-730.236	0.878637
TCGA-CC-A7IG-01A	high	-974.764	468.123	-506.641	0.862494
TCGA-DD-A3A3-01A	low	-1376.65	283.399	-1093.25	0.902821
TCGA-4R-AA8I-01A	high	-792.041	165.837	-626.205	0.871243
TCGA-G3-AAV3-01A	high	-391.705	1330.37	938.662	0.736597
TCGA-G3-A3CJ-01A	low	-835.806	233.598	-602.209	0.869509
TCGA-DD-A4NG-01A	low	-889.734	454.567	-435.167	0.857138
TCGA-DD-A4NP-01A	low	-752.598	174.96	-577.638	0.867721
TCGA-5R-AA1D-01A	high	1102.41	1007.06	2109.47	0.610081
TCGA-ED-A5KG-01A	high	485.613	3121.78	3607.4	0.422576
TCGA-DD-AAW2-01A	low	-856.23	-249.668	-1105.9	0.903618
TCGA-DD-AACA-02A	low	-997.935	-693.264	-1691.2	0.937041
TCGA-2Y-A9GW-01A	high	-53.4386	1442.09	1388.65	0.690349
TCGA-DD-A116-01A	high	-681.109	432.756	-248.353	0.842692
TCGA-CC-A1HT-01A	high	112.085	2055.45	2167.54	0.603306
TCGA-DD-AAC8-01A	high	-965.188	404.804	-560.383	0.86646
TCGA-G3-AAUZ-01A	low	-421.035	1000.75	579.716	0.771193
TCGA-DD-AAD2-01A	high	200.934	975.062	1176	0.712593
TCGA-BD-A3EP-01A	high	78.6716	1429.04	1507.71	0.6776
TCGA-DD-AADR-01A	high	-840.028	526.704	-313.324	0.847789
TCGA-DD-AAVU-01A	high	-1203.15	14.8457	-1188.31	0.908733
TCGA-QA-A7B7-01A	low	-1348.78	-45.989	-1394.77	0.920963
TCGA-UB-AA0U-01A	low	-30.7879	732.118	701.331	0.759707
TCGA-DD-A113-01A	high	-766.19	494.518	-271.672	0.84453
TCGA-KR-A7K0-01A	high	-591.949	297.652	-294.297	0.846304
TCGA-DD-A4NL-01A	low	-278.651	380.605	101.955	0.813906
TCGA-DD-AADW-01A	high	-602.578	-344.079	-946.657	0.89336
TCGA-DD-AAE7-01A	low	-287.076	839.784	552.708	0.773711
TCGA-DD-AADJ-01A	low	-1038.35	444.333	-594.015	0.868914
TCGA-UB-A7MD-01A	high	-314.073	910.273	596.2	0.769651
TCGA-CC-5259-01A	low	-1320.16	563.867	-756.295	0.880457
TCGA-HP-A5MZ-01A	high	524.047	1510.96	2035.01	0.618705
TCGA-G3-A25T-01A	high	-496.015	343.485	-152.53	0.835036
TCGA-DD-AADB-01A	high	-922.213	1185.03	262.819	0.799961
TCGA-UB-A7MA-01A	high	-884.717	-20.8575	-905.575	0.890634
TCGA-DD-AAD0-01A	high	-1445.91	-246.797	-1692.71	0.937118
TCGA-BC-4072-01B	high	-385.42	1331.13	945.713	0.735896
TCGA-DD-AACD-01A	low	-429.834	1022.94	593.109	0.76994
TCGA-KR-A7K2-01A	low	-433.245	576.027	142.782	0.810409
TCGA-DD-AAEG-01A	low	-1041.27	-238.912	-1280.18	0.914279
TCGA-DD-AACG-01A	high	-1215.17	752.033	-463.132	0.859245
TCGA-CC-A123-01A	low	-874.491	359.779	-514.712	0.863093
TCGA-EP-A2KB-01A	low	-1159.21	-7.05301	-1166.27	0.907378
TCGA-ED-A7PX-01A	high	-40.1923	380.107	339.915	0.793119
TCGA-G3-A5SM-01A	high	-6.35178	952.178	945.826	0.735885
TCGA-DD-AAEB-01A	low	-804.347	367.616	-436.731	0.857256
TCGA-BC-A5W4-01A	low	-1480.54	-623.247	-2103.79	0.95646
TCGA-DD-AAVS-01A	high	-741.099	203.713	-537.386	0.864769
TCGA-CC-A7IH-01A	low	-1012.33	-437.32	-1449.65	0.924072
TCGA-FV-A3I0-01A	high	-519.225	356.539	-162.686	0.835856
TCGA-MI-A75H-01A	low	-566.222	1013.15	446.924	0.783455
TCGA-BC-A217-01A	high	-1147.5	662.29	-485.209	0.860898
TCGA-DD-AAD5-01A	high	-975.876	819.622	-156.253	0.835337
TCGA-2Y-A9H0-01A	high	-1109.73	765.411	-344.319	0.850193
TCGA-DD-AAD8-01A	low	-1007.72	117.872	-889.848	0.889582
TCGA-DD-A3A5-01A	low	-695.007	103.401	-591.606	0.868739
TCGA-ED-A7PY-01A	low	-1341.35	-241.398	-1582.75	0.931363
TCGA-DD-AADL-01A	high	-1261.15	-324.706	-1585.85	0.931529
TCGA-UB-A7MC-01A	low	-1354.04	-479.394	-1833.43	0.944127
TCGA-ED-A82E-01A	high	-459.906	260.824	-199.082	0.838776
TCGA-CC-A9FS-01A	low	-978.436	15.0487	-963.387	0.89446
TCGA-T1-A6J8-01A	high	-566.806	190.363	-376.443	0.852666
TCGA-DD-A4NR-01A	high	81.7712	2253.69	2335.46	0.583467
TCGA-CC-A8HU-01A	high	-1227.35	-217.756	-1445.1	0.923817
TCGA-DD-A1EE-01A	high	-1077.86	-238.03	-1315.89	0.91639
TCGA-FV-A3I1-01A	high	-409.468	859.843	450.375	0.78314
TCGA-G3-A5SJ-01A	high	-637.346	1206.28	568.935	0.7722
TCGA-BC-A3KG-01A	high	-1305.01	-93.6252	-1398.64	0.921184
TCGA-ZS-A9CF-01A	low	-908.996	369.63	-539.365	0.864915
TCGA-RC-A6M6-01A	high	-1419.35	10.4923	-1408.85	0.921767
TCGA-DD-AACI-01A	high	-219.67	1824.13	1604.46	0.667088
TCGA-EP-A3JL-01A	high	-75.912	1323.97	1248.05	0.705132
TCGA-CC-A5UD-01A	high	-1199.67	-213.631	-1413.3	0.92202
TCGA-ES-A2HS-01A	low	-538.123	0.0537093	-538.069	0.86482
TCGA-BC-A10U-01A	high	-1292.21	57.2641	-1234.95	0.911569
TCGA-DD-A119-01A	high	-400.976	331.113	-69.8629	0.828299
TCGA-2Y-A9H1-01A	low	-883.983	1101.53	217.55	0.803931
TCGA-G3-A5SK-01A	low	-353.928	964.215	610.287	0.768329
TCGA-DD-AAW0-01A	low	-84.7114	1059.7	974.99	0.73298
TCGA-BC-A216-01A	low	-1042.56	859.631	-182.924	0.837483
TCGA-2Y-A9GX-01A	high	614.115	1659.86	2273.97	0.590773
TCGA-DD-AACY-01A	low	-797.429	302.809	-494.62	0.8616
TCGA-RC-A6M5-01A	low	271.182	220.268	491.45	0.779376
TCGA-BC-A69H-01A	low	-838.838	913.709	74.8711	0.816209
TCGA-CC-5258-01A	low	-611.983	602.504	-9.47905	0.8233
TCGA-BC-A69I-01A	low	-317.312	463.74	146.428	0.810096
TCGA-G3-A7M9-01A	high	-1413.19	-313.995	-1727.19	0.938872
TCGA-BD-A3ER-01A	high	21.507	585.008	606.515	0.768683
TCGA-G3-AAV6-01A	low	-1129.71	-296.023	-1425.73	0.922725
TCGA-CC-A8HT-01A	high	-1081.06	802.838	-278.224	0.845045
TCGA-ED-A627-01A	high	648.127	1868.71	2516.83	0.56164
TCGA-DD-AACC-01A	low	70.9161	2563.4	2634.32	0.547289
TCGA-DD-A4NB-01A	high	904.108	856.406	1760.51	0.649849
TCGA-ED-A66X-01A	high	238.022	896.308	1134.33	0.71687
TCGA-DD-A114-01A	high	194.144	1759.57	1953.71	0.628036
TCGA-DD-A3A9-01A	low	-119.884	848.87	728.986	0.757061
TCGA-XR-A8TG-01A	high	-549.847	277.362	-272.484	0.844594
TCGA-ES-A2HT-01A	low	-263.882	704.776	440.894	0.784005
TCGA-2Y-A9H3-01A	low	-209.569	1741.72	1532.15	0.674957
TCGA-2Y-A9HB-01A	low	-310.712	915.806	605.094	0.768817
TCGA-DD-AAEH-01A	low	-242.853	1442.48	1199.63	0.710155
TCGA-GJ-A6C0-01A	high	-583.291	1085.34	502.044	0.778401
TCGA-UB-AA0V-01A	low	45.7439	600.229	645.973	0.764965
TCGA-BC-A10S-01A	low	-21.9584	1126.55	1104.59	0.719906
TCGA-ZP-A9CV-01A	high	-228.373	902.458	674.086	0.762301
TCGA-DD-A3A2-01A	low	-593.947	162.167	-431.78	0.856881
TCGA-DD-A115-01A	low	-396.633	428.901	32.2686	0.819806
TCGA-DD-A1EG-01A	high	-91.7384	1341.3	1249.57	0.704975
TCGA-DD-AADO-01A	low	-818.712	1429.76	611.044	0.768258
TCGA-5C-A9VH-01A	low	-367.948	70.1006	-297.848	0.846582
TCGA-DD-AACS-01A	low	-1242.56	-349.538	-1592.1	0.931862
TCGA-BC-A10Y-01A	low	-873.579	419.983	-453.596	0.858528
TCGA-DD-AAE1-01A	low	-1153.55	327.651	-825.896	0.885255
TCGA-DD-AADN-01A	low	-1121.63	1961.97	840.347	0.74628
TCGA-CC-A3M9-01A	high	821.203	2799.66	3620.86	0.420784
TCGA-DD-A73C-01A	low	-183.822	225.787	41.9647	0.81899
TCGA-DD-AAE3-01A	low	-239.073	398.227	159.154	0.808999
TCGA-DD-A118-01A	low	-421.117	52.5179	-368.6	0.852064
TCGA-DD-A1EF-01A	high	-705.819	584.679	-121.14	0.832492
TCGA-DD-A11D-01A	low	-708.126	37.3952	-670.731	0.874432
TCGA-G3-A6UC-01A	low	-1199.61	-274.315	-1473.92	0.925428
TCGA-WJ-A86L-01A	high	-1401.2	-150.215	-1551.42	0.929678
TCGA-CC-5263-01A	high	-835.691	628.97	-206.72	0.839386
TCGA-DD-AAE6-01A	low	-1625.78	-839.648	-2465.43	0.970599
TCGA-K7-A6G5-01A	high	-420.613	816.797	396.183	0.788062
TCGA-DD-A1EL-01A	high	-1340.57	218.316	-1122.26	0.904644
TCGA-G3-A7M6-01A	high	-731.406	275.364	-456.042	0.858712
TCGA-DD-AAE4-01A	low	-9.42121	1723.13	1713.7	0.655056
TCGA-MI-A75G-01A	low	-1123.5	-282.576	-1406.08	0.921609
TCGA-DD-AACQ-01A	low	-1501.22	-538.123	-2039.35	0.953656
TCGA-DD-AADV-01A	low	-478.474	166.903	-311.571	0.847652
TCGA-LG-A9QD-01A	low	-815.72	476.115	-339.605	0.849828
TCGA-CC-A8HV-01A	low	-1284	-399.251	-1683.25	0.936632
TCGA-GJ-A9DB-01A	high	-297.995	343.502	45.5071	0.818692
TCGA-G3-AAV0-01A	low	-855.125	216.106	-639.019	0.872165
TCGA-BC-A10Q-01A	high	-736.533	210.099	-526.434	0.863961
TCGA-BC-A110-01A	low	571.415	1538.09	2109.5	0.610078
TCGA-DD-AAW3-01A	low	-952.225	-316.749	-1268.97	0.913612
TCGA-2Y-A9H7-01A	low	-1201.62	319.958	-881.665	0.889032
TCGA-CC-5260-01A	high	-32.5048	661.104	628.599	0.766606
TCGA-DD-AAD3-01A	low	-42.5489	681.173	638.624	0.76566
TCGA-G3-AAV7-01A	high	-709.616	821.128	111.513	0.81309
TCGA-DD-A39Y-01A	high	-1211.24	26.7115	-1184.53	0.908501
TCGA-K7-A5RG-01A	low	-266.78	2447.25	2180.47	0.601791
TCGA-G3-A25Y-01A	high	-243.334	584.891	341.557	0.792973
TCGA-DD-AACF-01A	high	-1000.17	674.331	-325.844	0.848762
TCGA-DD-AACN-01A	low	-381.084	349.49	-31.5936	0.825138
TCGA-DD-A1ED-01A	low	-160.124	1094.25	934.126	0.737047
TCGA-DD-A39X-01A	high	-481.821	539.236	57.4149	0.817687
TCGA-DD-AAEE-01A	high	-1021.97	-232.084	-1254.05	0.912719
TCGA-2Y-A9GU-01A	low	-1049.33	-186.058	-1235.39	0.911596
TCGA-CC-A7IE-01A	high	-711.588	1215.58	503.992	0.778222
TCGA-WX-AA44-01A	high	-965.425	368.068	-597.357	0.869157
TCGA-G3-A7M8-01A	low	-327.932	288.681	-39.2508	0.825773
TCGA-ED-A7XP-01A	low	-408.082	479.741	71.6589	0.816481
TCGA-DD-AADY-01A	low	-717.948	-389.942	-1107.89	0.903743
TCGA-MI-A75I-01A	high	-1179.93	188.338	-991.591	0.896304
TCGA-G3-A3CI-01A	low	-405.206	935.237	530.03	0.775816
TCGA-CC-A5UC-01A	low	-331.72	390.535	58.815	0.817569
TCGA-FV-A496-01A	low	-1344.35	-568.144	-1912.49	0.947888
TCGA-DD-AACK-01A	high	-1097.43	138.881	-958.551	0.894143
TCGA-XR-A8TE-01A	low	-598.9	12.6034	-586.296	0.868352
TCGA-DD-A3A4-01A	low	-906.093	-442.985	-1349.08	0.918329
TCGA-RC-A6M4-01A	low	-1303.75	-640.93	-1944.68	0.949383
TCGA-DD-A4ND-01A	high	507.24	1124.41	1631.65	0.664109
TCGA-ZP-A9D2-01A	high	-579.461	250.286	-329.175	0.84902
TCGA-DD-AADI-01A	low	-253.594	1538.48	1284.88	0.701288
TCGA-CC-A7IL-01A	low	-1561.53	-462.178	-2023.71	0.952963
TCGA-DD-AACV-01A	low	-1408.13	-703.904	-2112.04	0.956812
TCGA-DD-AAD1-01A	high	167.085	1313.02	1480.11	0.680575
TCGA-DD-AAVV-01A	high	-5.30898	1410.14	1404.83	0.688629
TCGA-ED-A8O5-01A	low	-765.004	-180.73	-945.734	0.893299
TCGA-ED-A97K-01A	high	-429.423	514.01	84.5876	0.815384
TCGA-UB-A7MB-01A	high	-1278.66	-467.118	-1745.78	0.939809
TCGA-CC-5264-01A	high	-1043.4	74.2559	-969.147	0.894838
TCGA-ED-A66Y-01A	high	-1254.68	-812.031	-2066.71	0.954857
TCGA-KR-A7K7-01A	high	-1141.67	1183.43	41.7619	0.819007
TCGA-XR-A8TC-01A	low	-850.361	-208.498	-1058.86	0.900639
TCGA-G3-A3CG-01A	high	-474.796	428.589	-46.2066	0.826348
TCGA-BC-A112-01A	high	-349.27	450.424	101.155	0.813974
TCGA-ED-A4XI-01A	low	106.723	1109.28	1216.01	0.70846
TCGA-2Y-A9GT-01A	low	-238.315	1461.98	1223.67	0.707666
TCGA-DD-AACX-01A	high	-1298.07	171.007	-1127.06	0.904944
TCGA-DD-A1EB-01A	low	-617.561	93.4348	-524.126	0.86379
TCGA-DD-AACE-01A	low	-755.774	-68.8705	-824.645	0.885169
TCGA-2Y-A9H9-01A	low	-712.996	311.554	-401.441	0.854577
TCGA-CC-5262-01A	high	155.009	1139.39	1294.4	0.700292
TCGA-G3-AAV2-01A	low	-823.359	75.3555	-748.004	0.879879
TCGA-DD-A4NN-01A	low	-885.89	-400.283	-1286.17	0.914635
TCGA-DD-AACZ-01A	high	-485.226	2014.32	1529.09	0.675289
TCGA-DD-AAE0-01A	high	-723.303	65.3613	-657.942	0.87352
TCGA-YA-A8S7-01A	high	79.2059	1763.23	1842.43	0.640663
TCGA-2Y-A9GY-01A	high	-968.771	1721.88	753.112	0.754742
TCGA-UB-A7ME-01A	low	-480.204	1153.65	673.45	0.762362
TCGA-ED-A8O6-01A	high	-991.411	14.8739	-976.537	0.895322
TCGA-ZP-A9D4-01A	low	-1007.13	-226.594	-1233.73	0.911496
TCGA-DD-A1EH-01A	high	-552.832	-102.897	-655.73	0.873362
TCGA-DD-A11A-01A	high	-1086.4	-212.283	-1298.68	0.915376
TCGA-RC-A7SF-01A	low	-1003.68	291.118	-712.558	0.877395
TCGA-HP-A5N0-01A	low	94.0616	540.561	634.623	0.766038
TCGA-DD-A73E-01A	low	-1207.96	-753.637	-1961.59	0.95016
TCGA-G3-A5SL-01A	low	-711.899	-52.839	-764.738	0.881044
TCGA-2Y-A9H6-01A	high	-98.2123	1043.83	945.613	0.735906
TCGA-WX-AA47-01A	low	-1412.52	-406.433	-1818.96	0.943425
TCGA-MR-A520-01A	low	-783.745	198.378	-585.367	0.868285
TCGA-DD-A3A1-01A	high	-1053.54	867.22	-186.32	0.837755
TCGA-DD-AADF-01A	low	-1176.74	287.488	-889.254	0.889542
TCGA-G3-A7M7-01A	high	-838.169	-53.7087	-891.878	0.889718
TCGA-DD-AADQ-01A	low	-1192.75	511.712	-681.041	0.875166
TCGA-DD-AAVX-01A	high	-530.451	933.081	402.63	0.787479
TCGA-MI-A75E-01A	high	-221.955	902.898	680.943	0.761649
TCGA-GJ-A3OU-01A	high	834.24	2564.82	3399.06	0.450091
TCGA-DD-A11B-01A	low	-909.521	-296.859	-1206.38	0.909837
TCGA-LG-A6GG-01A	high	-1129.74	-85.1558	-1214.9	0.910355
TCGA-CC-A7IJ-01A	high	758.577	1898.04	2656.62	0.544547
TCGA-DD-AACA-01A	high	-1083.19	-226.027	-1309.22	0.915997
TCGA-DD-A39V-01A	high	-450.717	1359.01	908.296	0.739604
TCGA-2Y-A9GS-01A	high	-581.507	606.406	24.899	0.820425
TCGA-DD-AACW-01A	low	-1135.24	164.78	-970.465	0.894925
TCGA-FV-A3R2-01A	high	-1113.95	128.027	-985.921	0.895935
TCGA-ZP-A9CY-01A	low	-171.366	604.883	433.517	0.784676
TCGA-NI-A8LF-01A	low	-442.435	71.3058	-371.129	0.852258
TCGA-DD-AAE2-01A	low	-285.481	890.985	605.503	0.768778
TCGA-5C-A9VG-01A	high	-488.425	-283.399	-771.823	0.881535
TCGA-KR-A7K8-01A	low	-226.22	1577.09	1350.87	0.69435
TCGA-ZP-A9CZ-01A	high	-311.124	1099.21	788.089	0.751364
TCGA-EP-A12J-01A	low	-903.988	24.6714	-879.316	0.888874
TCGA-DD-A4NV-01A	high	-291.293	236.052	-55.2416	0.827094
TCGA-BC-A3KF-01A	low	-859.002	-81.1447	-940.147	0.89293
TCGA-XR-A8TD-01A	high	330.757	1872.73	2203.48	0.599089
TCGA-DD-A4NK-01A	low	-760.892	-88.3386	-849.231	0.886842
TCGA-DD-AAVQ-01A	low	-354.881	1971.94	1617.05	0.66571
TCGA-RC-A7S9-01A	low	-1198.28	508.129	-690.153	0.875812
TCGA-BC-A8YO-01A	high	-934.662	1169.49	234.832	0.802419
TCGA-DD-AADP-01A	low	-591.941	362.471	-229.47	0.841197
TCGA-2Y-A9H4-01A	low	-813.207	550.955	-262.252	0.843789
TCGA-DD-A1EA-01A	high	-953.744	674.712	-279.032	0.845108
TCGA-CC-A3MC-01A	high	-593.554	317.714	-275.839	0.844858
TCGA-DD-AACP-01A	high	-1645.63	-284.322	-1929.95	0.948702
TCGA-G3-A7M5-01A	low	-961.681	346.919	-614.762	0.870417
TCGA-DD-A4NS-01A	high	490.713	1199.83	1690.54	0.657621
TCGA-WX-AA46-01A	low	-351.564	420.973	69.4089	0.816672
TCGA-O8-A75V-01A	high	-289.866	1143.6	853.735	0.744971
TCGA-DD-AACH-01A	high	-782.402	346.493	-435.908	0.857194
TCGA-DD-A73D-01A	low	-1533.02	-649.542	-2182.56	0.95977
TCGA-FV-A495-01A	low	-3.62993	1290.17	1286.54	0.701115
TCGA-G3-AAV4-01A	low	-967.069	-104.13	-1071.2	0.901425
TCGA-BC-A10W-01A	high	-668.252	482.495	-185.756	0.83771
TCGA-DD-A1EK-01A	low	-411.397	783.706	372.309	0.790214
TCGA-DD-AAD6-01A	low	-1466.58	59.218	-1407.36	0.921682
TCGA-G3-A3CH-01A	low	-475.2	564.63	89.4299	0.814973
TCGA-DD-A4NO-01A	high	-425.793	157.678	-268.115	0.844251
TCGA-2Y-A9H8-01A	high	-969.105	898.118	-70.9869	0.828391
TCGA-DD-A3A8-01A	low	-1144.07	-178.443	-1322.51	0.916779
TCGA-LG-A9QC-01A	low	-997.507	-378.699	-1376.21	0.919898
TCGA-DD-A1EI-01A	high	-81.1335	497.903	416.77	0.786198
TCGA-K7-A5RF-01A	low	211.316	1304.52	1515.84	0.676722
TCGA-DD-AACT-01A	low	-425.364	917.164	491.8	0.779344
TCGA-DD-A73B-01A	low	-1186.4	-358.107	-1544.51	0.929304
TCGA-BC-A10Z-01A	high	-1495.58	-724.397	-2219.98	0.961298
TCGA-DD-AAEK-01A	low	-239.604	1479.68	1240.07	0.705962
TCGA-G3-A3CK-01A	high	-750.636	688.1	-62.5363	0.827696
TCGA-DD-A1EJ-01A	high	-1060.02	281.97	-778.055	0.881967
TCGA-DD-AACU-01A	high	-736.434	410.069	-326.365	0.848802
TCGA-ZS-A9CE-01A	low	-1213.65	-503.923	-1717.57	0.938386
TCGA-2Y-A9H2-01A	high	-1019.3	562.94	-456.365	0.858736
TCGA-CC-5261-01A	high	-23.8462	1077.5	1053.66	0.725076
TCGA-ZP-A9D1-01A	high	-260.035	623.721	363.686	0.790989
TCGA-ZP-A9D0-01A	low	-777.134	-186.753	-963.887	0.894493
TCGA-CC-A7IK-01A	high	-1345.71	-546.378	-1892.09	0.94693
TCGA-WQ-AB4B-01A	low	-319.041	605.081	286.04	0.797911
TCGA-FV-A4ZQ-01A	low	-988.694	1723.99	735.297	0.756455
TCGA-G3-A25S-01A	low	-1044.69	630.84	-413.848	0.855522
TCGA-NI-A4U2-01A	low	-504.581	197.056	-307.525	0.847337
TCGA-RC-A7SK-01A	low	-1190.19	-351.03	-1541.22	0.929126
TCGA-DD-AADS-01A	low	-726.606	1389.05	662.447	0.763406
TCGA-DD-A73F-01A	low	-214.959	1744.81	1529.85	0.675206
TCGA-DD-A11C-01A	low	-158.372	444.993	286.621	0.79786
TCGA-FV-A23B-01A	high	-714.262	469.017	-245.245	0.842447
TCGA-DD-AACA-02B	low	-1408.84	-606.86	-2015.7	0.952606
TCGA-DD-AADD-01A	high	-1500.93	-95.1906	-1596.12	0.932076
TCGA-DD-AACO-01A	low	-521.256	899.181	377.925	0.789709
TCGA-DD-AAED-01A	low	-1526.82	170.572	-1356.25	0.918745
TCGA-BC-A10X-01A	low	273.876	842.681	1116.56	0.718687
TCGA-DD-A39Z-01A	low	-1388.99	-212.354	-1601.35	0.932353
TCGA-DD-AACB-01A	high	-724.676	1389.13	664.453	0.763216
TCGA-DD-AADG-01A	low	-1092.63	-401.535	-1494.16	0.92655
TCGA-DD-AAW1-01A	low	-979.24	-140.89	-1120.13	0.904511
TCGA-DD-AAC9-01A	low	87.5925	1088.41	1176	0.712592
TCGA-G3-A25Z-01A	low	-504.008	422.886	-81.1222	0.829223
TCGA-DD-A4NF-01A	high	-890.715	-414.868	-1305.58	0.915783
TCGA-G3-A25V-01A	high	-12.0433	1125.74	1113.7	0.718978
TCGA-G3-AAV5-01A	high	-1122.25	93.917	-1028.34	0.898683
TCGA-BD-A2L6-01A	low	-729.223	391.469	-337.754	0.849685
TCGA-XR-A8TF-01A	low	-1128.38	-100.009	-1228.39	0.911173
TCGA-DD-AAVP-01A	low	-670.431	93.4495	-576.981	0.867674
TCGA-MI-A75C-01A	high	-1454.19	603.749	-850.446	0.886925
TCGA-DD-A39W-01A	low	-1012.28	-51.2196	-1063.5	0.900935
TCGA-DD-A4NA-01A	high	-473.244	554.008	80.7641	0.815709
TCGA-DD-AAVY-01A	high	-1195.68	-298.654	-1494.34	0.926559
TCGA-DD-A1EC-01A	high	-246.37	2380.49	2134.12	0.60721
TCGA-5C-AAPD-01A	high	-328.308	1686.56	1358.26	0.69357
TCGA-BC-4073-01B	high	-96.1798	1885.54	1789.36	0.646626
TCGA-WQ-A9G7-01A	high	-1305.01	-250.91	-1555.92	0.929922
TCGA-CC-A7II-01A	high	-819.478	-318.034	-1137.51	0.905596
TCGA-CC-A8HS-01A	low	-1198.19	-388.156	-1586.34	0.931555
TCGA-DD-AAEA-01A	low	-1042.9	683.56	-359.343	0.851352
