# Supplementary material for: Development of a Toll-Like Receptor-Based Gene Signature That Can Predict Prognosis, Tumor Microenvironment, and Chemotherapy Response for Hepatocellular Carcinoma
Source: Front Mol Biosci. 2021 Sep 21;8:729789. doi: 10.3389/fmolb.2021.729789 (PMC8490642; doi:10.3389/fmolb.2021.729789)
Supplement: Supplementary file 2 [file DataSheet1.ZIP › Original Source Data/Figure 7/Figure 7A.xlsx]

## Sheet: Sheet1
id	Risk	Activated B cell	Activated CD4 T cell	Activated CD8 T cell	Central memory CD4 T cell	Central memory CD8 T cell	Effector memeory CD4 T cell	Effector memeory CD8 T cell	Gamma delta T cell	Immature B cell	Memory B cell	Regulatory T cell	T follicular helper cell	Type 1 T helper cell	Type 17 T helper cell	Type 2 T helper cell	Activated dendritic cell	CD56bright natural killer cell	CD56dim natural killer cell	Eosinophil	Immature dendritic cell	Macrophage	Mast cell	MDSC	Monocyte	Natural killer cell	Natural killer T cell	Neutrophil	Plasmacytoid dendritic cell
TCGA-FV-A2QR-01A	high	0.346057	0.765209	0.841276	1.06076	0.914729	0.755403	0.769791	0.88447	0.511843	0.626562	0.773405	0.729437	0.775316	0.612993	0.732015	0.712182	0.890213	0.981347	0.445215	0.919283	0.667766	0.446794	0.880279	1.035	0.911098	0.667523	0.575796	0.91539
TCGA-EP-A26S-01A	low	0.343435	0.687053	0.8618	1.04116	0.858573	0.700725	0.782805	0.90857	0.46384	0.673313	0.719547	0.692974	0.734741	0.482876	0.722011	0.665768	0.879522	0.931476	0.485253	0.889588	0.612091	0.547863	0.823895	1.00679	0.83396	0.677267	0.352956	0.89965
TCGA-K7-AAU7-01A	high	0.543489	0.85284	0.853414	1.11025	0.922107	0.77743	0.796569	0.887647	0.619817	0.651814	0.83321	0.74975	0.789187	0.700717	0.792044	0.797966	0.930822	0.99608	0.585626	0.951922	0.725491	0.64727	0.945972	1.04841	0.912366	0.681759	0.705177	0.983734
TCGA-DD-A3A6-01A	low	0.523632	0.666762	0.997047	1.02831	0.857257	0.792698	0.865326	0.9059	0.574101	0.585272	0.809462	0.786656	0.745596	0.492267	0.733392	0.7189	0.892047	0.947729	0.638684	0.851398	0.804842	0.748326	0.948845	1.00752	0.866598	0.706583	0.384481	0.859185
TCGA-BW-A5NO-01A	high	0.554633	0.799058	0.920186	1.03878	0.985256	0.629011	0.778219	0.93092	0.56553	0.612126	0.784207	0.692176	0.751278	0.528975	0.760782	0.71018	0.892165	0.913256	0.486355	0.892165	0.688032	0.58914	0.972891	1.04451	0.878087	0.676404	0.525313	0.911573
TCGA-CC-A3MA-01A	high	0.409737	0.794275	0.847455	1.05661	0.867976	0.745406	0.764385	0.909674	0.505885	0.667825	0.795512	0.743428	0.754273	0.587058	0.743064	0.734473	0.846906	1.01457	0.508519	0.88602	0.614648	0.500392	0.860673	1.03733	0.903021	0.646425	0.511983	0.905343
TCGA-DD-AADC-01A	high	0.44029	0.87067	0.845923	1.04252	0.879227	0.692907	0.724022	0.886278	0.507589	0.687101	0.760239	0.740317	0.731687	0.514696	0.776872	0.699603	0.865995	0.959272	0.506115	0.901628	0.619114	0.438944	0.85468	1.03616	0.840385	0.661588	0.404029	0.876835
TCGA-DD-A73G-01A	low	0.436446	0.674608	0.87326	1.00755	0.90495	0.656082	0.773461	0.903515	0.546837	0.638589	0.739097	0.717399	0.72742	0.491989	0.683108	0.719787	0.845263	1.01161	0.532994	0.89938	0.709854	0.67699	0.933255	1.04319	0.835205	0.60433	0.561964	0.879608
TCGA-DD-AAE9-01A	high	0.214464	0.685843	0.849503	1.00921	0.819718	0.655299	0.704533	0.908994	0.472574	0.626325	0.598177	0.653721	0.695782	0.527524	0.729296	0.63556	0.898565	0.869588	0.504966	0.842327	0.559552	0.454578	0.806415	1.01765	0.774676	0.652947	0.425022	0.829717
TCGA-ED-A7XO-01A	low	0.658755	0.875123	0.928525	1.06243	0.924344	0.698756	0.8477	0.906014	0.671007	0.735854	0.90751	0.75288	0.787034	0.657553	0.805469	0.794441	0.906853	0.936114	0.607604	0.941388	0.727344	0.651297	0.991707	1.06813	0.919042	0.716624	0.611601	0.917763
TCGA-DD-AADM-01A	high	0.51183	0.806194	0.920724	1.03882	0.886016	0.650825	0.799431	0.907741	0.479308	0.665684	0.779703	0.719134	0.767679	0.601327	0.752563	0.7942	0.912597	0.928676	0.513261	0.8865	0.714778	0.528212	0.937572	1.0382	0.908215	0.710364	0.570899	0.877497
TCGA-FV-A3R3-01A	high	0.550765	0.756219	0.915833	1.08591	0.978066	0.766622	0.861204	0.940307	0.641029	0.651081	0.827596	0.786748	0.833848	0.626221	0.725077	0.812895	0.913188	0.946355	0.562419	0.984559	0.755334	0.71109	0.959056	1.08715	0.943568	0.695212	0.569827	0.903469
TCGA-DD-AACL-01A	high	0.708502	0.912222	0.991902	1.06172	0.94867	0.707572	0.845474	0.968261	0.753381	0.686657	0.929326	0.779722	0.81618	0.653472	0.791801	0.848355	0.89911	0.942907	0.556192	0.972141	0.795907	0.760368	1.07076	1.07919	0.882983	0.757065	0.717786	0.976925
TCGA-DD-A4NJ-01A	high	0.55096	0.905791	0.870586	1.05072	0.94064	0.738728	0.80846	0.923981	0.617921	0.698781	0.838516	0.722078	0.767924	0.581643	0.77971	0.789826	0.881463	0.977372	0.597737	0.949413	0.696322	0.575468	0.976441	1.05513	0.897072	0.687575	0.533938	0.919154
TCGA-DD-AADU-01A	low	0.291046	0.706523	0.867773	1.00712	0.871877	0.633563	0.738373	0.87071	0.468595	0.599652	0.706098	0.730285	0.695161	0.514001	0.645524	0.676881	0.870382	0.950691	0.604982	0.893024	0.590599	0.599615	0.840291	1.03274	0.797556	0.680391	0.447837	0.83324
TCGA-CC-A7IF-01A	low	0.320525	0.725325	0.825397	1.01486	0.864405	0.642492	0.709535	0.876619	0.362888	0.649911	0.55421	0.6803	0.682281	0.575814	0.686928	0.664439	0.868634	0.99693	0.476344	0.877785	0.576222	0.417508	0.781956	1.01226	0.846668	0.629459	0.443892	0.865054
TCGA-CC-A5UE-01A	high	0.2744	0.811159	0.871171	1.04354	0.87312	0.677856	0.722092	0.904071	0.462533	0.658653	0.719351	0.710827	0.686553	0.607885	0.756107	0.757465	0.818633	0.938344	0.472087	0.9376	0.622388	0.380264	0.871777	1.05078	0.808295	0.659442	0.536214	0.880108
TCGA-DD-AAVW-01A	low	0.635777	0.844835	0.928765	1.08343	0.926365	0.736944	0.841532	0.913868	0.673878	0.668497	0.84167	0.815055	0.827271	0.681005	0.780488	0.793049	0.897767	0.996467	0.595373	0.918766	0.697989	0.637191	0.938006	1.08119	0.932873	0.705235	0.573371	0.910327
TCGA-CC-A9FW-01A	high	0.626841	0.817225	0.911371	1.05863	0.905763	0.700985	0.754652	0.914053	0.63716	0.716259	0.778267	0.718343	0.746423	0.519072	0.760942	0.736221	0.886379	0.92663	0.490367	0.89729	0.644889	0.670886	0.919788	1.05795	0.797735	0.650611	0.399255	0.881767
TCGA-DD-A4NQ-01A	high	0.347078	0.852989	0.842984	1.05555	0.916961	0.737538	0.773956	0.896752	0.468465	0.701148	0.843406	0.740386	0.762502	0.630715	0.817539	0.834429	0.904009	0.962863	0.466053	0.925255	0.673528	0.49483	0.934802	1.06993	0.839616	0.668434	0.602501	0.935109
TCGA-DD-A3A7-01A	high	0.377944	0.758491	0.881759	1.01151	0.839939	0.585511	0.718992	0.862949	0.369947	0.607232	0.573569	0.679804	0.695543	0.490327	0.701608	0.699237	0.915049	1.00097	0.460881	0.8565	0.590602	0.469519	0.855177	1.02836	0.869864	0.566642	0.473742	0.920641
TCGA-EP-A2KA-01A	high	0.655369	0.931644	1.00733	1.08838	0.940194	0.739154	0.871429	0.904002	0.669664	0.712154	0.832019	0.778457	0.757743	0.617802	0.835734	0.821129	0.854827	0.989102	0.565492	0.877804	0.691728	0.569642	1.0077	1.03624	0.911278	0.761034	0.726706	0.963906
TCGA-ZS-A9CF-02A	low	0.388332	0.872552	0.876504	1.039	0.865716	0.669282	0.76381	0.916229	0.571248	0.715023	0.682319	0.645655	0.709587	0.533323	0.736484	0.693164	0.889777	0.937674	0.518918	0.868334	0.64982	0.479067	0.862789	1.00866	0.882031	0.623824	0.537871	0.868994
TCGA-ED-A7PZ-01A	high	0.310137	0.701895	0.749907	1.01601	0.850829	0.596194	0.682546	0.858117	0.308709	0.570241	0.669776	0.639682	0.636094	0.549145	0.69717	0.676538	0.820782	0.939474	0.439897	0.85529	0.583846	0.4248	0.789709	1.00886	0.762736	0.599645	0.424726	0.862264
TCGA-G3-A25U-01A	low	0.287049	0.771551	0.818059	1.01598	0.848153	0.692802	0.704246	0.881819	0.485776	0.679264	0.622323	0.689391	0.686593	0.566311	0.690102	0.709376	0.872453	0.934119	0.495027	0.864854	0.605568	0.370692	0.81054	0.980999	0.882515	0.598374	0.633612	0.847655
TCGA-RC-A7SH-01A	high	0.340648	0.773071	0.825636	1.00803	0.861891	0.659019	0.656254	0.821559	0.411075	0.6059	0.625726	0.664434	0.675126	0.55263	0.716775	0.66098	0.854653	0.974384	0.396559	0.846726	0.508986	0.374429	0.789423	1.0354	0.822368	0.562328	0.322081	0.890545
TCGA-G3-AAV1-01A	high	0.346849	0.784169	0.851717	1.05364	0.888097	0.666733	0.77784	0.942179	0.549044	0.690691	0.783821	0.751256	0.743482	0.597005	0.762067	0.722025	0.888117	0.965522	0.543859	0.929088	0.605339	0.519423	0.864136	1.059	0.862957	0.558974	0.501386	0.86651
TCGA-2Y-A9GZ-01A	low	0.464178	0.707081	0.81318	1.00593	0.819133	0.602265	0.723367	0.934792	0.503096	0.673968	0.643435	0.668565	0.69066	0.576247	0.722927	0.649006	0.847282	0.942439	0.537803	0.914561	0.581415	0.484301	0.811037	1.01412	0.875275	0.608737	0.488585	0.9055
TCGA-DD-AA3A-01A	high	0.357879	0.77208	0.806739	1.04005	0.822944	0.74595	0.743045	0.862885	0.434921	0.547734	0.674424	0.701039	0.703318	0.662912	0.668141	0.759105	0.862041	0.963059	0.488056	0.892577	0.620028	0.466862	0.808162	0.999755	0.839201	0.608094	0.362263	0.875838
TCGA-2Y-A9HA-01A	high	0.347445	0.759979	0.816923	1.00712	0.858796	0.717111	0.76535	0.937497	0.437338	0.657996	0.708545	0.699511	0.70972	0.529506	0.706394	0.720286	0.878253	0.941907	0.468276	0.894259	0.615328	0.571712	0.90471	1.02805	0.810033	0.661122	0.436087	0.899551
TCGA-DD-AADK-01A	low	0.782635	0.824232	0.940694	1.04705	0.909936	0.712368	0.82912	0.892095	0.734868	0.741029	0.822726	0.768696	0.83104	0.618762	0.747085	0.796602	0.906648	1.02122	0.514801	0.910532	0.753993	0.587838	0.950112	1.0578	0.919626	0.750257	0.584673	0.927501
TCGA-G3-A5SI-01A	low	0.216731	0.79568	0.746966	1.02467	0.842097	0.687632	0.717205	0.863541	0.344074	0.620711	0.639056	0.665955	0.674308	0.610081	0.743219	0.682221	0.856797	0.99128	0.537288	0.906331	0.594363	0.385149	0.784694	1.06155	0.850019	0.628143	0.552082	0.851958
TCGA-DD-A4NI-01A	low	0.666958	0.807374	0.970627	1.08001	0.909713	0.755532	0.880206	0.930874	0.716681	0.69819	0.834818	0.766973	0.799865	0.590641	0.770687	0.797014	0.910861	0.929682	0.604649	0.93449	0.699061	0.652455	0.959981	1.06636	0.932067	0.721446	0.564902	0.905498
TCGA-DD-A73A-01A	high	0.408002	0.820153	0.96627	1.07593	0.856438	0.676371	0.854069	0.897734	0.570624	0.694021	0.754086	0.698511	0.768304	0.605346	0.748927	0.774313	0.887996	0.922352	0.541098	0.925167	0.657658	0.496647	0.962097	1.04099	0.894246	0.686105	0.612199	0.927102
TCGA-MR-A8JO-01A	low	0.606822	0.813598	1.01012	1.09012	0.911561	0.784244	0.882323	0.939799	0.64832	0.636488	0.888351	0.766765	0.839702	0.590558	0.793945	0.779212	0.941587	0.951255	0.584544	0.945283	0.755737	0.687684	0.993454	1.05408	0.923909	0.753048	0.538263	0.925444
TCGA-5R-AA1C-01A	high	0.323768	0.779342	0.916195	1.00642	0.873705	0.716401	0.808129	0.875642	0.576715	0.630168	0.745352	0.664068	0.72758	0.500596	0.775948	0.670515	0.886198	0.884009	0.548073	0.910932	0.545818	0.580678	0.823296	0.976208	0.84158	0.583371	0.433339	0.865812
TCGA-ZS-A9CG-01A	low	0.39784	0.66204	0.874227	1.01876	0.86641	0.726258	0.803509	0.917973	0.527855	0.66542	0.699272	0.760479	0.752742	0.539726	0.699509	0.67209	0.884328	0.944567	0.588944	0.890309	0.641699	0.720743	0.876717	0.998417	0.839048	0.634781	0.522827	0.91489
TCGA-DD-A4NH-01A	high	0.454864	0.84532	0.869147	1.06294	0.946383	0.721039	0.741136	0.904447	0.589228	0.701068	0.84642	0.781302	0.796597	0.557339	0.820133	0.86849	0.921687	0.948249	0.493422	0.936008	0.730884	0.655006	0.989953	1.05177	0.891112	0.65713	0.846577	1.00746
TCGA-FV-A4ZP-01A	high	0.440644	0.76563	0.921372	1.02322	0.879048	0.639082	0.714855	0.867074	0.525923	0.555914	0.7629	0.776726	0.673143	0.486892	0.679442	0.757202	0.84805	0.989157	0.417744	0.829272	0.703701	0.457973	0.969557	1.06281	0.842422	0.590243	0.669876	0.925569
TCGA-DD-AACJ-01A	low	0.301352	0.649361	0.840483	1.00484	0.892582	0.634865	0.73306	0.886204	0.425601	0.653182	0.749313	0.676357	0.670514	0.593988	0.623052	0.720957	0.816971	0.951375	0.515207	0.905293	0.57571	0.465717	0.877232	1.0086	0.821538	0.552069	0.545275	0.892001
TCGA-DD-AAVZ-01A	low	0.523488	0.819712	0.866151	1.05336	0.911489	0.701329	0.798755	0.91278	0.601302	0.760642	0.630738	0.714485	0.785657	0.55537	0.795932	0.771933	0.881357	0.91082	0.505802	0.893545	0.661297	0.500947	0.878939	1.04027	0.878139	0.628634	0.530451	0.944393
TCGA-DD-AAVR-01A	low	0.760857	0.883894	0.998177	1.09046	0.969078	0.729499	0.87057	0.956305	0.783198	0.696775	0.871073	0.835207	0.840945	0.599289	0.793751	0.846063	0.937416	1.0035	0.623123	0.964824	0.798781	0.711497	1.03892	1.08055	0.958884	0.749043	0.719752	0.941795
TCGA-RC-A7SB-01A	low	0.378925	0.746045	0.856593	1.04508	0.909602	0.726122	0.75696	0.90321	0.451212	0.687732	0.752457	0.673216	0.71622	0.596493	0.746202	0.727576	0.903592	0.951283	0.472678	0.905113	0.618022	0.502803	0.931904	1.06933	0.882105	0.638991	0.444225	0.870325
TCGA-3K-AAZ8-01A	low	0.588917	0.791749	0.951787	1.03622	0.88411	0.715289	0.826468	0.906176	0.618684	0.674518	0.723788	0.720635	0.746289	0.542177	0.735214	0.745703	0.87948	0.973837	0.565693	0.913834	0.60193	0.599776	0.905515	1.02181	0.872889	0.683696	0.40807	0.941549
TCGA-DD-AADA-01A	low	0.735417	0.808967	0.978102	1.0714	0.877985	0.672615	0.795934	0.889449	0.732444	0.651091	0.784994	0.73205	0.803232	0.541665	0.732147	0.788056	0.911174	0.970492	0.559685	0.877902	0.716283	0.610442	0.93068	1.06238	0.897045	0.684702	0.560526	0.944913
TCGA-G3-A25X-01A	high	0.43606	0.89167	1.00125	1.08884	0.95808	0.770117	0.856488	0.916853	0.588577	0.626571	0.887362	0.792708	0.793164	0.673375	0.841235	0.792454	0.884475	0.983155	0.570856	0.913864	0.814878	0.678699	1.03028	1.04315	0.915281	0.785232	0.669218	0.924853
TCGA-EP-A3RK-01A	high	0.74331	0.919928	1.01658	1.08484	0.939038	0.736635	0.890333	0.997426	0.748027	0.717649	0.906122	0.836254	0.820679	0.55684	0.85468	0.764184	0.917486	0.936657	0.545268	0.947122	0.737263	0.6812	1.04944	1.05028	0.884353	0.680975	0.537863	0.949093
TCGA-2Y-A9H5-01A	high	0.657639	0.819302	0.892388	1.06769	0.908675	0.723424	0.809583	0.897401	0.629625	0.739736	0.77076	0.784625	0.793558	0.608611	0.758767	0.738383	0.898673	0.973863	0.542092	0.914533	0.673452	0.585719	0.900753	1.05171	0.911696	0.632586	0.591412	0.91851
TCGA-UB-A7MF-01A	high	0.643644	0.922376	1.03766	1.08036	0.932929	0.745655	0.888551	0.893895	0.672213	0.600831	0.876636	0.809166	0.799007	0.646928	0.797435	0.737941	0.928977	0.935364	0.521853	0.939236	0.759214	0.747021	0.988124	1.06126	0.895089	0.760411	0.553637	0.876861
TCGA-BC-A10R-01A	high	0.338114	0.710715	0.816902	1.05461	0.934788	0.737508	0.777638	0.897993	0.454962	0.580705	0.78061	0.730272	0.756221	0.5991	0.72478	0.77004	0.888355	0.985112	0.510017	0.919595	0.675317	0.509152	0.874339	1.05527	0.90556	0.648354	0.633482	0.889711
TCGA-ED-A459-01A	high	0.342867	0.830603	0.798368	1.02597	0.92742	0.756199	0.786033	0.879305	0.514889	0.698771	0.773569	0.746181	0.76255	0.622865	0.777215	0.81993	0.910702	0.934958	0.552252	0.935427	0.688516	0.579499	0.965782	1.03648	0.872613	0.624951	0.616713	0.929263
TCGA-RG-A7D4-01A	high	0.779557	0.94159	1.02714	1.05889	0.877612	0.723575	0.872145	0.921083	0.761914	0.697964	0.774852	0.761119	0.764224	0.511453	0.788338	0.750648	0.865418	0.862762	0.531019	0.882297	0.658418	0.557786	0.99856	1.04955	0.834927	0.71166	0.370973	0.902226
TCGA-CC-A3MB-01A	high	0.404752	0.852504	0.878099	1.06777	0.870014	0.682018	0.741135	0.900573	0.529717	0.701963	0.774067	0.722102	0.739479	0.570642	0.793087	0.768852	0.863618	0.924126	0.508336	0.907993	0.643996	0.510577	0.884213	1.03586	0.879724	0.684895	0.64644	0.898042
TCGA-DD-A4NE-01A	low	0.257164	0.783153	0.733224	1.00342	0.864392	0.657155	0.739882	0.858566	0.363933	0.676856	0.677568	0.733701	0.693749	0.528533	0.802639	0.696887	0.873532	0.964691	0.453979	0.84619	0.576863	0.498084	0.788509	1.05057	0.880859	0.603528	0.550778	0.911534
TCGA-5R-AAAM-01A	low	0.626729	0.80187	0.954469	1.07479	0.988387	0.733455	0.865012	0.935461	0.682666	0.715597	0.903514	0.792325	0.826954	0.635275	0.761131	0.823429	0.916996	0.985289	0.62659	0.946476	0.756927	0.697216	1.00482	1.11298	0.947832	0.777702	0.591636	0.933486
TCGA-ZS-A9CD-01A	high	0.54868	0.775901	0.894283	1.05717	0.939929	0.750778	0.804054	0.922838	0.576592	0.661097	0.783733	0.723914	0.771735	0.602118	0.731452	0.776753	0.901421	0.974799	0.534409	0.927743	0.716383	0.673325	0.952843	1.03771	0.921368	0.686471	0.711466	0.943995
TCGA-2Y-A9GV-01A	low	0.50976	0.776548	0.911038	1.05009	0.946387	0.728685	0.868751	0.956463	0.597021	0.646754	0.837855	0.738277	0.80137	0.573482	0.763376	0.783564	0.898082	0.963401	0.568334	0.927022	0.751766	0.640066	0.974771	1.05675	0.911465	0.6735	0.565567	0.940383
TCGA-BC-A10T-01A	low	0.428833	0.778636	0.906605	1.05096	0.940142	0.747895	0.808266	0.927121	0.521542	0.701986	0.814033	0.735474	0.779451	0.573032	0.760722	0.702527	0.914737	0.929761	0.578695	0.938178	0.707382	0.741008	0.904968	1.03601	0.929202	0.73846	0.525188	0.901661
TCGA-DD-AAEI-01A	high	0.375461	0.82465	0.928742	1.07847	0.856601	0.726718	0.790781	0.931073	0.586574	0.728911	0.788479	0.739666	0.755601	0.514218	0.748061	0.811599	0.893247	0.906381	0.493315	0.92551	0.715585	0.46301	0.966279	1.07726	0.863848	0.705108	0.477635	0.947115
TCGA-FV-A2QQ-01A	high	0.599617	0.819485	0.959483	1.06766	0.931868	0.741574	0.830915	0.92943	0.6226	0.715647	0.803106	0.753183	0.7961	0.557218	0.740479	0.752132	0.911828	0.978314	0.484677	0.933747	0.69065	0.566646	0.962462	1.07138	0.907126	0.61744	0.602982	0.883744
TCGA-PD-A5DF-01A	high	0.514682	0.838977	0.861997	1.08709	0.958583	0.784058	0.834115	0.924216	0.54939	0.709138	0.894367	0.737388	0.796006	0.643508	0.814935	0.811899	0.891521	0.982199	0.551123	0.95062	0.732629	0.620989	0.984863	1.04963	0.920706	0.717881	0.513223	0.899452
TCGA-EP-A2KC-01A	high	0.50631	0.767702	0.859505	1.02809	0.881272	0.705193	0.798488	0.922225	0.534122	0.720594	0.735567	0.702545	0.729054	0.509518	0.776274	0.745359	0.883544	0.896983	0.491724	0.882097	0.603183	0.594845	0.861818	1.02717	0.843136	0.67435	0.37049	0.921561
TCGA-CC-A7IG-01A	high	0.378064	0.804469	0.842445	1.04514	0.909	0.676669	0.762855	0.873102	0.457219	0.658168	0.751492	0.76463	0.737971	0.525936	0.769061	0.740278	0.872404	0.960986	0.492196	0.867138	0.65544	0.502228	0.937368	1.02717	0.867896	0.618049	0.542052	0.912601
TCGA-DD-A3A3-01A	low	0.349977	0.755565	0.87929	1.01398	0.872659	0.563837	0.798382	0.90295	0.442046	0.593574	0.677742	0.701136	0.760985	0.553901	0.717877	0.736215	0.878656	0.982985	0.490671	0.87597	0.622273	0.574953	0.886428	1.03701	0.813009	0.638371	0.556737	0.88243
TCGA-4R-AA8I-01A	high	0.430095	0.789771	0.852609	1.04169	0.859288	0.709523	0.7938	0.930343	0.460291	0.6702	0.735193	0.711432	0.7443	0.590032	0.753924	0.723376	0.888828	0.938618	0.537231	0.916548	0.616948	0.55286	0.918541	1.00603	0.905876	0.64523	0.534918	0.915271
TCGA-G3-AAV3-01A	high	0.725751	0.878882	1.01914	1.06712	0.914646	0.704265	0.873296	0.956295	0.732901	0.717271	0.860355	0.785088	0.82494	0.628469	0.823731	0.762789	0.902416	0.968018	0.5341	0.903116	0.688067	0.585845	0.999631	1.05527	0.879143	0.711701	0.430291	0.880391
TCGA-G3-A3CJ-01A	low	0.528779	0.690641	0.890659	1.01271	0.84036	0.688711	0.757491	0.918555	0.526101	0.70651	0.738925	0.725911	0.703903	0.540409	0.703191	0.697319	0.836999	0.953002	0.53145	0.917613	0.593794	0.490914	0.859715	1.04125	0.841105	0.636715	0.406501	0.840751
TCGA-DD-A4NG-01A	low	0.469468	0.837801	0.935067	1.08471	0.908493	0.719018	0.777517	0.92376	0.546147	0.671376	0.786361	0.739633	0.765669	0.511039	0.797119	0.765486	0.878501	0.900755	0.568809	0.90865	0.604019	0.593123	0.932882	1.031	0.868903	0.654583	0.499315	0.87334
TCGA-DD-A4NP-01A	low	0.453681	0.603151	0.894063	0.995821	0.878393	0.705827	0.810294	0.86844	0.517021	0.600953	0.660568	0.678277	0.728824	0.486125	0.680518	0.720726	0.898645	0.89715	0.533599	0.902996	0.638815	0.658227	0.851713	1.00946	0.823546	0.621694	0.482262	0.893002
TCGA-5R-AA1D-01A	high	0.613561	0.782005	0.955714	1.09427	0.988411	0.813589	0.874458	0.960663	0.648332	0.691966	0.861945	0.776071	0.8613	0.561819	0.801027	0.754408	0.948847	0.916078	0.563071	0.939968	0.789909	0.719088	0.980799	1.05856	0.946768	0.758848	0.645003	0.942602
TCGA-ED-A5KG-01A	high	1.06645	1.02577	1.11345	1.14245	0.956846	0.772847	0.995508	0.95173	1.08493	0.790981	0.925772	0.902047	0.878895	0.643162	0.859845	0.839924	0.935059	0.959907	0.622475	0.916779	0.794965	0.69254	1.08874	1.09466	0.960603	0.755262	0.516388	0.973396
TCGA-DD-AAW2-01A	low	0.355283	0.718664	0.854569	1.01153	0.789731	0.599833	0.75187	0.903351	0.455073	0.717117	0.651331	0.68524	0.718926	0.398358	0.688757	0.659564	0.877309	0.899963	0.530483	0.870239	0.524002	0.487055	0.809149	0.988913	0.846298	0.659495	0.347194	0.868508
TCGA-DD-AACA-02A	low	0.227308	0.716145	0.777127	1.01868	0.782943	0.698193	0.699831	0.880601	0.359213	0.725103	0.680409	0.666019	0.658442	0.532874	0.684666	0.660697	0.828486	0.87824	0.551472	0.889823	0.56951	0.337563	0.738975	1.00458	0.844843	0.645749	0.376394	0.868078
TCGA-2Y-A9GW-01A	high	0.681052	0.855906	0.912048	1.08667	0.958092	0.80348	0.852675	0.934667	0.729751	0.726909	0.937535	0.76817	0.836587	0.618918	0.750403	0.839332	0.946398	1.00235	0.573558	0.949961	0.782784	0.598703	1.03894	1.06689	0.938461	0.736068	0.685248	0.931596
TCGA-DD-A116-01A	high	0.569316	0.726606	0.911217	1.02117	0.886059	0.661826	0.809289	0.894511	0.507662	0.654733	0.741665	0.766709	0.767495	0.671388	0.744748	0.755691	0.91788	0.972629	0.536627	0.908423	0.685224	0.696797	0.909215	1.03308	0.860268	0.734835	0.464084	0.894689
TCGA-CC-A1HT-01A	high	0.688583	0.947291	1.02649	1.12919	0.964423	0.833189	0.892887	0.937664	0.757871	0.646686	0.957292	0.84811	0.83727	0.618028	0.864397	0.839716	0.910457	0.917236	0.517429	0.994087	0.761416	0.614243	1.09301	1.02025	0.933641	0.773125	0.646138	0.958123
TCGA-DD-AAC8-01A	high	0.461725	0.74391	0.868602	1.05519	0.923457	0.671387	0.782974	0.91887	0.545485	0.624675	0.764568	0.757715	0.746724	0.511001	0.721896	0.763094	0.85113	0.893528	0.444301	0.882791	0.639838	0.423493	0.887755	0.994168	0.818121	0.720314	0.484578	0.925833
TCGA-G3-AAUZ-01A	low	0.635269	0.834691	0.968417	1.03173	0.904032	0.740647	0.873679	0.926045	0.668705	0.733353	0.793818	0.769322	0.780531	0.595155	0.787365	0.764631	0.907653	0.986602	0.596341	0.889092	0.702232	0.658084	0.976711	1.06157	0.90766	0.671223	0.5082	0.873637
TCGA-DD-AAD2-01A	high	0.579429	0.872095	0.9519	1.07995	0.956365	0.702898	0.850399	0.936168	0.639892	0.693767	0.896766	0.789525	0.839674	0.664316	0.800244	0.782104	0.902174	0.99839	0.595667	0.953215	0.75756	0.616017	0.995044	1.03892	0.952329	0.74633	0.61338	0.933921
TCGA-BD-A3EP-01A	high	0.881041	0.871215	0.96464	1.09401	0.952414	0.730786	0.86013	0.93264	0.839329	0.811719	0.843261	0.800864	0.849983	0.613362	0.780315	0.832753	0.901258	1.01237	0.633316	0.907259	0.742473	0.584486	0.98755	1.08514	0.939238	0.709695	0.520009	0.96195
TCGA-DD-AADR-01A	high	0.537117	0.865107	0.968535	1.07172	0.833453	0.741385	0.819423	0.921719	0.532059	0.699552	0.752721	0.708753	0.755735	0.59966	0.816861	0.759889	0.891057	0.907942	0.519288	0.877029	0.661753	0.535478	0.899155	1.04189	0.888213	0.688691	0.51429	0.860594
TCGA-DD-AAVU-01A	high	0.28865	0.698678	0.854865	1.00429	0.82231	0.571299	0.718621	0.915352	0.331413	0.665234	0.716958	0.652417	0.67425	0.499999	0.6835	0.701445	0.860281	0.918012	0.435012	0.896785	0.612624	0.313476	0.837259	1.02278	0.822267	0.629014	0.449004	0.871353
TCGA-QA-A7B7-01A	low	0.487822	0.846727	0.863658	0.990228	0.907891	0.66122	0.75412	0.88594	0.562662	0.697299	0.6247	0.614895	0.729147	0.529871	0.785041	0.680314	0.848974	0.937615	0.359086	0.823109	0.613032	0.309963	0.847225	1.04834	0.808009	0.602065	0.41497	0.854705
TCGA-UB-AA0U-01A	low	0.580636	0.878849	0.894815	1.08084	0.955948	0.791384	0.818444	0.93451	0.610497	0.742889	0.872824	0.764666	0.809743	0.617566	0.833626	0.786051	0.911886	0.975436	0.560346	0.94724	0.733145	0.681032	0.977038	1.08769	0.922339	0.714621	0.626373	0.918904
TCGA-DD-A113-01A	high	0.536907	0.873811	0.897779	1.06797	0.942635	0.682135	0.798038	0.890766	0.613223	0.679812	0.78675	0.767343	0.784671	0.55527	0.787303	0.750742	0.919134	1.00253	0.553075	0.913781	0.659023	0.581594	0.931298	1.04384	0.917799	0.690741	0.590893	0.860207
TCGA-KR-A7K0-01A	high	0.47604	0.787374	0.882162	1.05272	0.87962	0.687329	0.797041	0.916921	0.524969	0.66228	0.810421	0.764519	0.752075	0.529199	0.737883	0.77776	0.890436	0.94934	0.560338	0.873608	0.656385	0.509619	0.880778	1.04358	0.891253	0.682591	0.462837	0.928583
TCGA-DD-A4NL-01A	low	0.521974	0.731552	0.891316	1.05674	0.907672	0.704422	0.822803	0.925844	0.549148	0.662284	0.770637	0.725912	0.795115	0.532212	0.742239	0.773436	0.908183	0.954636	0.608324	0.924749	0.690808	0.638346	0.930517	1.04707	0.912832	0.642317	0.60154	0.909659
TCGA-DD-AADW-01A	high	0.503247	0.860695	0.823754	1.0494	0.884215	0.741597	0.753537	0.882701	0.55414	0.694333	0.706252	0.703077	0.738193	0.553196	0.798413	0.707757	0.854448	0.936373	0.454815	0.876187	0.665529	0.570548	0.828685	1.03931	0.875166	0.612571	0.445921	0.903602
TCGA-DD-AAE7-01A	low	0.657384	0.784	0.971945	1.07954	0.896986	0.692893	0.816787	0.913551	0.65624	0.763019	0.848631	0.775831	0.802639	0.600047	0.754309	0.758967	0.929482	0.938979	0.591455	0.936154	0.701169	0.620416	0.960228	1.05264	0.936369	0.757837	0.524937	0.887879
TCGA-DD-AADJ-01A	low	0.572472	0.801584	0.918357	1.04543	0.845868	0.673539	0.785823	0.858663	0.57258	0.768732	0.63314	0.69639	0.734167	0.5163	0.760786	0.747164	0.886434	0.894896	0.479219	0.903816	0.631605	0.61864	0.907795	1.07349	0.885138	0.57051	0.637446	0.889607
TCGA-UB-A7MD-01A	high	0.546058	0.836412	0.901521	1.06812	0.924358	0.726424	0.830354	0.958202	0.576608	0.694659	0.862792	0.77121	0.802953	0.566616	0.756077	0.779351	0.906142	0.977943	0.561507	0.937299	0.712614	0.581795	0.972844	1.06031	0.905204	0.677487	0.573589	0.925519
TCGA-CC-5259-01A	low	0.417163	0.803373	0.926462	1.04218	0.880919	0.678938	0.776303	0.875011	0.459099	0.645483	0.706974	0.694148	0.714701	0.591479	0.784755	0.747012	0.872318	0.958409	0.475082	0.889604	0.673009	0.40697	0.916238	1.07155	0.862854	0.689568	0.609818	0.932829
TCGA-HP-A5MZ-01A	high	0.685515	0.849504	0.976005	1.08744	0.962723	0.795008	0.886034	0.948029	0.710168	0.734541	0.886575	0.794191	0.865243	0.612363	0.79899	0.845522	0.927282	0.994821	0.59609	0.939862	0.794426	0.717582	1.04429	1.06308	0.958782	0.767524	0.657696	0.97311
TCGA-G3-A25T-01A	high	0.507452	0.780604	0.895041	1.08191	0.909974	0.734445	0.725779	0.916288	0.544126	0.672288	0.790659	0.788989	0.763804	0.627835	0.72133	0.773569	0.874826	0.977975	0.510322	0.881152	0.681834	0.563912	0.943894	1.0526	0.878662	0.672184	0.54632	0.920152
TCGA-DD-AADB-01A	high	0.778328	0.938382	0.992971	1.08749	0.896014	0.744384	0.829627	0.925567	0.80354	0.784714	0.834243	0.773921	0.793661	0.623943	0.808872	0.764324	0.887037	0.89748	0.474164	0.924991	0.671248	0.541868	0.980349	1.073	0.870594	0.745822	0.634407	0.921846
TCGA-UB-A7MA-01A	high	0.396931	0.804856	0.852877	1.08062	0.871416	0.656079	0.749327	0.814334	0.547068	0.647271	0.689127	0.691123	0.722838	0.660294	0.770352	0.746284	0.888521	0.949083	0.521227	0.891421	0.633378	0.445291	0.874808	1.00978	0.878421	0.638805	0.602856	0.927927
TCGA-DD-AAD0-01A	high	0.295864	0.73116	0.851076	1.01712	0.882576	0.613183	0.775943	0.939545	0.483384	0.725666	0.754182	0.663005	0.698938	0.474113	0.725818	0.745086	0.810804	0.857571	0.44305	0.899756	0.520584	0.313698	0.840338	1.01226	0.806494	0.627403	0.310431	0.81998
TCGA-BC-4072-01B	high	0.640129	0.896637	0.999828	1.11685	0.961396	0.652658	0.869668	0.913507	0.663177	0.657288	0.859515	0.787783	0.814433	0.662857	0.809474	0.816271	0.899568	0.976845	0.560734	0.943803	0.716348	0.604564	0.982327	1.04295	0.942576	0.717307	0.637546	0.947367
TCGA-DD-AACD-01A	low	0.535544	0.788041	0.958414	1.02989	0.890389	0.641802	0.830283	0.920536	0.591837	0.608488	0.799925	0.769587	0.768446	0.599556	0.746712	0.733534	0.910193	0.974735	0.483833	0.899317	0.671205	0.653131	0.956863	1.03834	0.872114	0.647708	0.618783	0.906253
TCGA-KR-A7K2-01A	low	0.522409	0.820758	0.934541	1.06942	0.89415	0.641856	0.800743	0.887068	0.549313	0.618038	0.735542	0.709432	0.76841	0.624112	0.758444	0.75424	0.914014	0.980713	0.549938	0.855478	0.681779	0.523771	0.924383	1.05175	0.888331	0.679426	0.408643	0.901781
TCGA-DD-AAEG-01A	low	0.40192	0.722219	0.799041	1.02115	0.880973	0.66476	0.767013	0.881451	0.372592	0.69184	0.676074	0.701048	0.754359	0.575599	0.770228	0.729177	0.930272	0.983162	0.475917	0.873217	0.657384	0.54112	0.824297	1.03067	0.88392	0.638274	0.582043	0.917413
TCGA-DD-AACG-01A	high	0.441005	0.809648	0.894826	1.02374	0.82027	0.691868	0.771107	0.930637	0.544749	0.682224	0.754029	0.724488	0.71386	0.558643	0.763146	0.719502	0.864899	0.859974	0.523217	0.893083	0.667664	0.552906	0.945852	1.08342	0.816835	0.615257	0.511069	0.886403
TCGA-CC-A123-01A	low	0.422427	0.79132	0.879968	1.02498	0.844122	0.637869	0.744837	0.922055	0.553952	0.705109	0.744292	0.659239	0.718033	0.558461	0.751015	0.75381	0.850135	0.858684	0.531267	0.875853	0.691123	0.609464	0.921793	1.05473	0.826459	0.617806	0.536981	0.90766
TCGA-EP-A2KB-01A	low	0.374941	0.846213	0.879939	1.05818	0.82927	0.660214	0.779588	0.907733	0.544203	0.740462	0.718557	0.699489	0.718442	0.547896	0.766329	0.7222	0.848085	0.889388	0.524108	0.890392	0.623194	0.595294	0.859668	1.05872	0.862276	0.643729	0.526628	0.873336
TCGA-ED-A7PX-01A	high	0.498867	0.787271	0.875218	1.09722	0.898972	0.750119	0.791833	0.884726	0.588011	0.54321	0.817912	0.77682	0.757232	0.655545	0.769899	0.781871	0.915838	1.00242	0.511052	0.919147	0.674938	0.550994	0.918677	1.05962	0.916789	0.691582	0.476566	0.921853
TCGA-G3-A5SM-01A	high	0.699538	0.836968	0.913024	1.05903	0.947792	0.759734	0.82482	0.92896	0.685182	0.694472	0.867842	0.773805	0.824148	0.606387	0.803951	0.782812	0.909503	0.978245	0.47702	0.925922	0.740086	0.619358	0.983038	1.10316	0.930116	0.693693	0.61461	0.930241
TCGA-DD-AAEB-01A	low	0.327392	0.672102	0.915379	0.986881	0.837894	0.609923	0.788474	0.902132	0.46075	0.643874	0.652374	0.661615	0.734798	0.471391	0.697542	0.663213	0.856065	0.902459	0.618806	0.87769	0.568141	0.538203	0.846476	1.03454	0.81511	0.661129	0.43968	0.847185
TCGA-BC-A5W4-01A	low	0.175096	0.636889	0.802653	1.0175	0.881507	0.676344	0.742126	0.835874	0.39135	0.582476	0.620008	0.653647	0.646317	0.563066	0.629602	0.658847	0.876588	0.94753	0.302547	0.86791	0.556941	0.293997	0.815456	1.06447	0.836543	0.583628	0.378696	0.893876
TCGA-DD-AAVS-01A	high	0.563479	0.857024	0.932404	1.07169	0.88734	0.654745	0.779204	0.92275	0.574399	0.724542	0.746456	0.691748	0.75976	0.608789	0.785853	0.773755	0.834637	0.956225	0.51869	0.906585	0.686291	0.471013	0.894888	1.07067	0.897459	0.671284	0.596605	0.902825
TCGA-CC-A7IH-01A	low	0.374572	0.67549	0.841754	1.01528	0.817198	0.632284	0.743923	0.893121	0.488011	0.661669	0.640537	0.668557	0.710899	0.552822	0.721016	0.66442	0.870266	0.870541	0.572424	0.849443	0.577999	0.596496	0.77148	1.0164	0.815646	0.61924	0.418943	0.846986
TCGA-FV-A3I0-01A	high	0.380188	0.748406	0.844684	1.09418	0.905908	0.763701	0.793616	0.824515	0.560488	0.662926	0.791973	0.721105	0.720966	0.642909	0.674735	0.763243	0.855581	0.951071	0.538926	0.900797	0.676409	0.545798	0.941636	1.01237	0.890821	0.671909	0.410134	0.928758
TCGA-MI-A75H-01A	low	0.575078	0.797727	0.981793	1.07003	0.847631	0.73393	0.854739	0.906183	0.632504	0.683394	0.789893	0.76363	0.78845	0.516987	0.756296	0.692068	0.904583	0.914333	0.581749	0.909808	0.659333	0.594419	0.928502	1.04299	0.878226	0.722656	0.459584	0.866562
TCGA-BC-A217-01A	high	0.478256	0.853714	0.941256	1.03789	0.910312	0.60966	0.780664	0.898269	0.479378	0.622616	0.761514	0.66426	0.72616	0.462505	0.756188	0.71655	0.872269	0.94797	0.463326	0.86631	0.672119	0.452767	0.925995	0.997692	0.855205	0.686355	0.372979	0.920259
TCGA-DD-AAD5-01A	high	0.282825	0.776584	0.820302	1.0717	0.970354	0.720731	0.783848	0.917803	0.480312	0.569403	0.842493	0.758445	0.697776	0.588141	0.761476	0.802538	0.877836	0.978077	0.468675	0.884923	0.749148	0.532051	0.965153	1.02991	0.844323	0.725675	0.510734	0.918765
TCGA-2Y-A9H0-01A	high	0.542314	0.9223	0.948638	1.05186	0.944568	0.72117	0.800003	0.903317	0.620234	0.664666	0.759349	0.725244	0.756558	0.6852	0.837219	0.748123	0.885632	0.985041	0.435548	0.941376	0.71438	0.530643	0.937094	1.04375	0.88226	0.735619	0.581614	0.878519
TCGA-DD-AAD8-01A	low	0.37093	0.81022	0.869282	1.04437	0.872105	0.646059	0.724768	0.90174	0.437141	0.661162	0.732102	0.661275	0.714256	0.560369	0.694937	0.665145	0.850597	0.909047	0.500379	0.903744	0.644085	0.451404	0.852686	0.993299	0.871807	0.64991	0.449227	0.864018
TCGA-DD-A3A5-01A	low	0.322117	0.756848	0.907735	1.03592	0.904412	0.657118	0.791984	0.861714	0.474328	0.634751	0.650329	0.663233	0.731214	0.549651	0.675278	0.643024	0.867527	0.907531	0.540851	0.870773	0.553938	0.500304	0.886942	1.04885	0.901856	0.659402	0.341846	0.891829
TCGA-ED-A7PY-01A	low	0.436369	0.752901	0.871049	1.02322	0.858309	0.602965	0.745474	0.866966	0.507504	0.657774	0.589666	0.672108	0.716258	0.541798	0.714853	0.732041	0.852214	0.888225	0.49273	0.829208	0.654906	0.458209	0.816795	1.03132	0.836125	0.572403	0.486219	0.866122
TCGA-DD-AADL-01A	high	0.315979	0.739361	0.822018	1.02079	0.903289	0.645641	0.711181	0.881171	0.416931	0.663497	0.704026	0.650581	0.683124	0.564551	0.685962	0.69611	0.880186	0.940707	0.388286	0.911924	0.621015	0.428554	0.821979	1.0842	0.87937	0.652049	0.592681	0.882568
TCGA-UB-A7MC-01A	low	0.320432	0.794669	0.760642	1.01358	0.859529	0.703282	0.711265	0.878117	0.347234	0.733041	0.621341	0.689423	0.682249	0.553092	0.734639	0.650059	0.837621	0.936052	0.499307	0.876042	0.54932	0.395199	0.762449	1.00642	0.791058	0.592328	0.42174	0.883286
TCGA-ED-A82E-01A	high	0.467087	0.683199	0.820244	1.08363	0.873417	0.7411	0.783625	0.816438	0.546573	0.572622	0.765872	0.73081	0.74082	0.565838	0.674193	0.762938	0.875335	0.971686	0.501799	0.910146	0.601144	0.556405	0.910113	0.955981	0.884759	0.63463	0.392631	0.898139
TCGA-CC-A9FS-01A	low	0.454558	0.786496	0.880852	1.04374	0.846658	0.660466	0.7542	0.892187	0.531458	0.688452	0.736744	0.71739	0.748877	0.552906	0.744784	0.734813	0.880292	0.959847	0.522621	0.896759	0.641377	0.525274	0.832899	1.02727	0.875141	0.706524	0.484925	0.892452
TCGA-T1-A6J8-01A	high	0.390856	0.68866	0.859757	1.04696	0.931529	0.667755	0.776572	0.899743	0.51881	0.6213	0.758134	0.66461	0.745718	0.5935	0.656546	0.758067	0.891965	0.97741	0.505057	0.958045	0.635138	0.544819	0.903666	1.08853	0.897716	0.68761	0.634743	0.925048
TCGA-DD-A4NR-01A	high	0.675593	0.957987	1.05823	1.10562	0.965032	0.747614	0.90426	0.970039	0.736498	0.69981	0.923402	0.848549	0.84851	0.616919	0.805216	0.843183	0.901273	0.921131	0.586137	0.94118	0.792858	0.590164	1.07871	1.08765	0.955998	0.769484	0.602444	0.979176
TCGA-CC-A8HU-01A	high	0.420402	0.768873	0.792489	1.02571	0.916521	0.615353	0.678663	0.843309	0.429831	0.664562	0.677347	0.665501	0.722398	0.507745	0.733577	0.669343	0.832889	0.966144	0.488077	0.899371	0.659116	0.60103	0.863267	1.04251	0.844363	0.674624	0.494015	0.852663
TCGA-DD-A1EE-01A	high	0.37116	0.769557	0.776287	1.05896	0.869564	0.704534	0.763478	0.936359	0.539461	0.675885	0.757787	0.710211	0.737467	0.518991	0.722332	0.728796	0.882202	0.944805	0.503991	0.888586	0.618669	0.453571	0.814362	1.03015	0.82864	0.627554	0.428966	0.877149
TCGA-FV-A3I1-01A	high	0.639184	0.860735	0.904517	1.07302	0.934891	0.750285	0.833469	0.938261	0.657626	0.742157	0.86191	0.751511	0.820376	0.624453	0.79313	0.795216	0.888125	0.99382	0.542765	0.925685	0.695936	0.521112	0.973094	1.07896	0.903057	0.672941	0.57044	0.941171
TCGA-G3-A5SJ-01A	high	0.663485	0.903413	0.982807	1.11824	0.940777	0.73533	0.812339	0.919402	0.699851	0.702807	0.859658	0.757631	0.803142	0.625159	0.805628	0.788091	0.913564	1.00046	0.545198	0.924154	0.687746	0.625143	1.00919	1.0356	0.90623	0.686173	0.67036	0.943735
TCGA-BC-A3KG-01A	high	0.268782	0.863998	0.806615	1.01227	0.846116	0.649686	0.72898	0.838496	0.450377	0.612272	0.664508	0.634667	0.676114	0.503401	0.764625	0.696875	0.836677	0.888307	0.41487	0.894395	0.612334	0.37267	0.853809	1.01765	0.848358	0.574049	0.492433	0.876864
TCGA-ZS-A9CF-01A	low	0.360079	0.859894	0.875353	1.04907	0.865303	0.702506	0.813689	0.915179	0.465749	0.686683	0.748958	0.676534	0.736364	0.60656	0.743637	0.724854	0.90432	0.962499	0.570211	0.873258	0.632332	0.500138	0.891547	1.0294	0.906949	0.628637	0.507642	0.889893
TCGA-RC-A6M6-01A	high	0.456362	0.790625	0.850945	1.06564	0.899816	0.654768	0.689174	0.8856	0.450541	0.635557	0.769947	0.696268	0.730107	0.592766	0.728574	0.766845	0.835678	0.969128	0.44978	0.898288	0.636863	0.464647	0.904511	1.01436	0.82212	0.592753	0.466109	0.941549
TCGA-DD-AACI-01A	high	0.675049	0.870863	1.05514	1.06758	0.930044	0.68248	0.906448	0.915776	0.672116	0.623221	0.833357	0.788925	0.802302	0.673239	0.793007	0.810771	0.901055	0.96694	0.606376	0.896661	0.724498	0.643717	1.04616	1.05557	0.937022	0.77029	0.697718	0.923261
TCGA-EP-A3JL-01A	high	0.623268	0.876319	0.983857	1.06774	0.948811	0.744717	0.884703	0.948588	0.657914	0.635494	0.840259	0.784413	0.807828	0.575101	0.774099	0.826467	0.91761	1.0034	0.489478	0.914244	0.748476	0.563539	1.01399	1.06542	0.920197	0.761869	0.564509	0.955934
TCGA-CC-A5UD-01A	high	0.395865	0.823028	0.87592	1.05456	0.866217	0.680463	0.789741	0.906022	0.474754	0.657104	0.728295	0.745482	0.695114	0.605122	0.719218	0.687706	0.867902	0.989086	0.457175	0.873757	0.634442	0.481862	0.804308	1.03855	0.842471	0.702663	0.44614	0.88768
TCGA-ES-A2HS-01A	low	0.321576	0.62256	0.852362	0.990625	0.859977	0.612434	0.764065	0.890123	0.489876	0.646412	0.699146	0.65866	0.731405	0.451828	0.665788	0.695398	0.870475	0.893412	0.482916	0.812484	0.642721	0.565025	0.836734	1.01865	0.867755	0.621553	0.411813	0.898537
TCGA-BC-A10U-01A	high	0.219694	0.738758	0.839476	1.03304	0.890805	0.7075	0.742288	0.897547	0.467359	0.63589	0.748871	0.668601	0.714167	0.527638	0.752647	0.769007	0.895856	0.941972	0.504895	0.91372	0.602018	0.493867	0.868894	1.01926	0.839941	0.621538	0.469294	0.929325
TCGA-DD-A119-01A	high	0.418761	0.765604	0.906428	1.03088	0.907364	0.613959	0.750045	0.880117	0.564481	0.64044	0.789902	0.727734	0.771373	0.603401	0.72964	0.77008	0.914344	0.983177	0.583319	0.910714	0.710241	0.625104	0.91225	1.06657	0.882636	0.718672	0.540175	0.920945
TCGA-2Y-A9H1-01A	low	0.5476	0.743877	0.976933	1.0322	0.872963	0.618379	0.789384	0.896785	0.575884	0.638048	0.787949	0.753645	0.73692	0.579786	0.712867	0.728485	0.914014	0.916377	0.515704	0.891074	0.610623	0.58959	0.956539	1.06074	0.873975	0.625301	0.523833	0.893046
TCGA-G3-A5SK-01A	low	0.60068	0.784555	0.970492	1.06262	0.899853	0.674488	0.881145	0.914976	0.655596	0.641881	0.749962	0.709584	0.809708	0.657032	0.761231	0.776598	0.882061	0.94245	0.604641	0.903644	0.68087	0.573942	0.971141	1.04765	0.912388	0.704944	0.632734	0.876693
TCGA-DD-AAW0-01A	low	0.640496	0.825882	0.949516	1.0781	0.956884	0.748945	0.849747	0.938731	0.655995	0.727184	0.877172	0.782204	0.845737	0.642721	0.787056	0.814068	0.901036	0.997195	0.588273	0.969596	0.735073	0.675239	1.00343	1.09937	0.918433	0.724857	0.612213	0.949264
TCGA-BC-A216-01A	low	0.46661	0.937172	0.971383	1.06034	0.905944	0.72117	0.81578	0.888804	0.498954	0.705682	0.714797	0.697041	0.769766	0.630448	0.828511	0.76317	0.918732	0.989468	0.563684	0.876494	0.66842	0.508403	0.943937	1.0313	0.889084	0.722963	0.582657	0.931431
TCGA-2Y-A9GX-01A	high	0.708415	0.89894	0.97198	1.1037	0.960193	0.811301	0.903583	0.955801	0.728243	0.745065	0.931546	0.832484	0.86772	0.662088	0.815166	0.849926	0.926954	0.953191	0.634909	0.979201	0.765023	0.693379	1.07535	1.06951	0.967455	0.7563	0.582817	0.961929
TCGA-DD-AACY-01A	low	0.383442	0.788865	0.910445	1.04227	0.872204	0.672684	0.800629	0.864776	0.548316	0.663393	0.731605	0.741354	0.765243	0.509151	0.77118	0.78075	0.91203	1.01483	0.491626	0.8994	0.654258	0.533196	0.895961	1.0037	0.923431	0.62493	0.630533	0.945303
TCGA-RC-A6M5-01A	low	0.560803	0.643766	0.869197	1.06234	0.937047	0.671397	0.829317	0.911049	0.524392	0.67442	0.753013	0.715658	0.795532	0.584953	0.694392	0.673852	0.919433	0.958375	0.565473	0.908219	0.692158	0.607208	0.884102	1.05475	0.890591	0.69628	0.490665	0.908603
TCGA-BC-A69H-01A	low	0.444615	0.82849	0.915396	1.05217	0.925738	0.664993	0.795697	0.874446	0.523498	0.617937	0.848305	0.807409	0.750458	0.583282	0.76007	0.798312	0.864719	0.973637	0.445329	0.880252	0.684775	0.660271	0.992393	1.06176	0.818122	0.687072	0.597722	0.943704
TCGA-CC-5258-01A	low	0.570674	0.88575	0.894381	1.04822	0.917344	0.773228	0.7933	0.907115	0.65076	0.765697	0.8522	0.787682	0.770752	0.628104	0.813411	0.812002	0.867702	0.904599	0.485122	0.960389	0.650519	0.686401	0.929496	1.06631	0.900063	0.715691	0.676897	0.943431
TCGA-BC-A69I-01A	low	0.394564	0.706685	0.915445	1.03183	0.919884	0.649392	0.822705	0.927146	0.522944	0.70642	0.740607	0.740314	0.783767	0.630327	0.71294	0.741792	0.905031	0.971099	0.632261	0.915781	0.703326	0.708991	0.934444	1.05221	0.894082	0.707947	0.624506	0.890777
TCGA-G3-A7M9-01A	high	0.46929	0.805955	0.83469	1.04018	0.858382	0.727892	0.700632	0.87158	0.454957	0.614843	0.73598	0.698091	0.718591	0.527841	0.755963	0.766298	0.891664	0.942726	0.441261	0.9608	0.683016	0.597473	0.869516	1.00286	0.811954	0.653923	0.568413	0.937244
TCGA-BD-A3ER-01A	high	0.590551	0.78997	0.868258	1.07628	0.943784	0.777245	0.80327	0.925188	0.592167	0.694042	0.847306	0.76309	0.807803	0.600896	0.762744	0.811074	0.879913	0.980538	0.525783	0.950338	0.715375	0.623851	0.968611	1.09794	0.92529	0.652693	0.65592	0.959466
TCGA-G3-AAV6-01A	low	0.35609	0.816155	0.850237	1.04575	0.856969	0.678918	0.685082	0.86098	0.401706	0.717113	0.69982	0.677279	0.717721	0.541648	0.741492	0.693797	0.850304	0.898713	0.442026	0.831291	0.622657	0.578843	0.85635	1.03345	0.787455	0.595458	0.458265	0.875058
TCGA-CC-A8HT-01A	high	0.495287	0.880732	0.89243	1.04031	0.941966	0.725806	0.803004	0.916061	0.596846	0.692355	0.801137	0.736144	0.71299	0.643641	0.76384	0.823407	0.886898	0.93333	0.470371	0.920792	0.679448	0.604031	0.969503	1.05406	0.854522	0.672288	0.611615	0.881043
TCGA-ED-A627-01A	high	0.772258	0.877603	1.03919	1.11051	0.954646	0.8138	0.903074	0.95215	0.768273	0.678476	0.919489	0.817212	0.886618	0.62809	0.840029	0.808868	0.923733	0.987591	0.668339	0.991118	0.78556	0.765096	1.05931	1.09052	0.974808	0.778889	0.672574	0.952661
TCGA-DD-AACC-01A	low	0.918185	0.977292	1.09634	1.09796	0.926327	0.784169	0.956181	0.952568	0.901564	0.788248	0.932176	0.851896	0.85987	0.609149	0.819955	0.841946	0.926479	0.956197	0.650312	0.966023	0.81088	0.690985	1.10219	1.10724	0.961731	0.782104	0.647651	0.955228
TCGA-DD-A4NB-01A	high	0.395516	0.800982	0.960494	1.0839	0.96922	0.78921	0.868785	0.913422	0.576034	0.695415	0.789506	0.756363	0.847322	0.595509	0.789862	0.80227	0.927805	0.990578	0.610674	0.923432	0.68911	0.642915	0.960912	1.02715	0.946875	0.704076	0.511235	0.939165
TCGA-ED-A66X-01A	high	0.600143	0.853227	0.897949	1.08183	0.945148	0.759021	0.838971	0.938969	0.648482	0.745039	0.878768	0.775321	0.811133	0.585832	0.770225	0.795238	0.87857	0.962077	0.508166	0.946672	0.737784	0.615695	0.979308	1.08043	0.904704	0.689087	0.506647	0.931394
TCGA-DD-A114-01A	high	0.799485	0.957173	0.978814	1.11904	0.9932	0.846346	0.863555	0.957369	0.80765	0.74909	0.931176	0.831343	0.847429	0.646299	0.894375	0.826517	0.955854	1.02311	0.593904	0.988022	0.805247	0.76706	1.04745	1.07262	0.984091	0.773815	0.625267	0.975591
TCGA-DD-A3A9-01A	low	0.608098	0.790966	0.964451	1.07109	0.928273	0.736009	0.833766	0.897283	0.569972	0.624972	0.768396	0.808901	0.786891	0.521298	0.76719	0.773539	0.913224	1.0074	0.512889	0.918409	0.691397	0.595744	0.981166	1.06579	0.872384	0.653693	0.630629	0.895488
TCGA-XR-A8TG-01A	high	0.511697	0.903392	0.85253	1.04979	0.934242	0.716829	0.800357	0.914069	0.516601	0.70508	0.792859	0.685636	0.753523	0.644291	0.806794	0.752663	0.909216	0.947495	0.602541	0.941143	0.657939	0.656686	0.896718	1.03605	0.925491	0.677789	0.615064	0.965832
TCGA-ES-A2HT-01A	low	0.577143	0.724279	0.92682	1.04357	0.952556	0.692717	0.842929	0.909666	0.593167	0.59305	0.822456	0.733713	0.807611	0.597545	0.748762	0.743498	0.919703	1.00315	0.523148	0.909737	0.709346	0.528064	0.977032	1.0387	0.909603	0.672375	0.642814	0.956062
TCGA-2Y-A9H3-01A	low	0.782502	0.790695	1.02165	1.05838	0.910598	0.803992	0.915824	0.935869	0.761431	0.667844	0.825184	0.801076	0.80853	0.55319	0.750201	0.715934	0.929133	0.960173	0.627426	0.94819	0.816806	0.819606	1.01106	1.08305	0.878608	0.708589	0.56348	0.861739
TCGA-2Y-A9HB-01A	low	0.60993	0.842855	0.971163	1.07083	0.895813	0.760835	0.842715	0.917119	0.646472	0.677005	0.787219	0.749102	0.790638	0.571169	0.72799	0.70125	0.932838	0.979738	0.548808	0.91946	0.669156	0.544295	0.944707	1.04201	0.915374	0.657341	0.462828	0.951461
TCGA-DD-AAEH-01A	low	0.677094	0.854151	1.06933	1.06081	0.870336	0.688857	0.896715	0.93712	0.677975	0.734295	0.808642	0.791307	0.821767	0.521322	0.804527	0.701313	0.911668	0.994485	0.562464	0.90666	0.688186	0.626547	0.969402	1.05901	0.955437	0.762663	0.588887	0.87988
TCGA-GJ-A6C0-01A	high	0.448964	0.843806	0.886323	1.06947	0.985324	0.72084	0.824962	0.939011	0.570928	0.709128	0.892378	0.778681	0.794199	0.597321	0.816429	0.795882	0.905266	0.994805	0.463547	0.909754	0.755758	0.500211	1.04174	1.08584	0.917759	0.724263	0.595079	0.96629
TCGA-UB-AA0V-01A	low	0.583245	0.738822	0.915158	1.06356	0.944725	0.703515	0.869786	0.922542	0.603901	0.715368	0.861918	0.764238	0.799612	0.622123	0.798168	0.736521	0.906424	0.909347	0.620704	0.967074	0.718184	0.65932	0.953478	1.04526	0.92828	0.738527	0.582817	0.891907
TCGA-BC-A10S-01A	low	0.639419	0.774731	0.966933	1.08257	0.945861	0.741584	0.873807	0.960447	0.635335	0.708644	0.84738	0.777603	0.812949	0.631039	0.761374	0.73918	0.903862	0.97299	0.601425	0.943175	0.770536	0.704992	1.00008	1.05423	0.94548	0.781731	0.596375	0.929068
TCGA-ZP-A9CV-01A	high	0.642367	0.862458	0.944729	1.06718	0.977633	0.77601	0.870845	0.939536	0.620628	0.697765	0.839856	0.75783	0.802401	0.586455	0.774896	0.756691	0.901324	0.983741	0.584251	0.923698	0.684194	0.569718	0.987365	1.05232	0.938635	0.740046	0.707889	0.981015
TCGA-DD-A3A2-01A	low	0.552104	0.69581	0.896808	0.985953	0.911687	0.685899	0.802568	0.916552	0.625904	0.636383	0.69879	0.709305	0.746382	0.489299	0.718889	0.67829	0.859555	0.941906	0.500307	0.90994	0.638947	0.540185	0.875662	1.05074	0.877316	0.607261	0.599974	0.838038
TCGA-DD-A115-01A	low	0.425229	0.827376	0.9198	1.06162	0.91375	0.750183	0.816861	0.944019	0.470507	0.738775	0.765341	0.703112	0.772457	0.634484	0.785689	0.691983	0.887013	0.990024	0.528498	0.920027	0.68396	0.600375	0.936531	1.03184	0.935418	0.65765	0.578041	0.917494
TCGA-DD-A1EG-01A	high	0.677423	0.879855	0.973149	1.08567	0.937791	0.784501	0.803602	0.951842	0.717696	0.717253	0.895354	0.80398	0.821675	0.627946	0.806411	0.825983	0.929362	0.992526	0.517776	0.924496	0.762622	0.59785	1.01501	1.08298	0.932674	0.75924	0.600809	0.966294
TCGA-DD-AADO-01A	low	0.705774	0.881843	1.01449	1.02473	0.855184	0.710707	0.803696	0.911342	0.702539	0.675845	0.847807	0.75313	0.771081	0.60482	0.753633	0.781205	0.869882	0.958596	0.543154	0.911508	0.648116	0.649874	0.996108	1.07274	0.855698	0.647182	0.620815	0.910481
TCGA-5C-A9VH-01A	low	0.343416	0.767754	0.877766	1.05659	0.853809	0.684349	0.713336	0.884254	0.443329	0.661736	0.695852	0.709046	0.775372	0.572194	0.763296	0.724152	0.910019	0.986246	0.456353	0.827836	0.628669	0.493201	0.871974	1.03522	0.889072	0.625369	0.399735	0.917139
TCGA-DD-AACS-01A	low	0.302713	0.781606	0.801484	1.01908	0.885042	0.633883	0.734887	0.855488	0.47472	0.672185	0.632308	0.667113	0.711417	0.568139	0.738535	0.693827	0.859112	0.949839	0.465265	0.869356	0.610832	0.483155	0.813886	1.04831	0.890152	0.64895	0.552677	0.860302
TCGA-BC-A10Y-01A	low	0.430318	0.878986	0.889853	1.05542	0.885738	0.687748	0.794075	0.90857	0.530971	0.622472	0.731477	0.685912	0.729747	0.565219	0.738381	0.688726	0.886327	0.942286	0.518455	0.879665	0.673844	0.44908	0.894513	1.03444	0.863969	0.625327	0.469993	0.880762
TCGA-DD-AAE1-01A	low	0.532105	0.806837	0.879409	1.04522	0.873466	0.71852	0.779486	0.892033	0.64398	0.751324	0.647852	0.736653	0.729076	0.493793	0.76092	0.722336	0.869776	0.871136	0.472929	0.88843	0.608318	0.530238	0.881821	1.0606	0.838911	0.588189	0.492213	0.888077
TCGA-DD-AADN-01A	low	0.704438	0.896247	1.0628	1.0274	0.847681	0.655119	0.872998	0.89019	0.742437	0.67903	0.791311	0.736986	0.752364	0.587682	0.761432	0.696247	0.903449	0.905683	0.444542	0.83716	0.647805	0.601667	1.033	1.07849	0.85657	0.682382	0.477883	0.90651
TCGA-CC-A3M9-01A	high	0.700837	0.992931	1.08022	1.12443	0.981552	0.825028	0.969943	0.961438	0.777569	0.714515	1.04378	0.883701	0.845578	0.588876	0.894901	0.822233	0.909603	0.983908	0.599039	0.932686	0.852237	0.723685	1.14855	1.00978	0.933317	0.835652	0.53269	0.988819
TCGA-DD-A73C-01A	low	0.454656	0.691079	0.925787	1.04391	0.917334	0.72385	0.83135	0.918217	0.586101	0.684972	0.80525	0.766165	0.78813	0.505145	0.756804	0.700838	0.869308	0.933843	0.536685	0.935215	0.674652	0.600434	0.868767	1.03186	0.908314	0.714676	0.534781	0.88789
TCGA-DD-AAE3-01A	low	0.284677	0.659407	0.879741	1.03596	0.883492	0.624414	0.825428	0.940642	0.535901	0.601315	0.735866	0.727421	0.707914	0.546684	0.667469	0.694951	0.829394	0.914524	0.609632	0.902948	0.710464	0.618868	0.907858	1.04403	0.843911	0.639859	0.583119	0.874041
TCGA-DD-A118-01A	low	0.343383	0.721732	0.840094	1.03314	0.927177	0.708698	0.791434	0.871904	0.50416	0.596417	0.717084	0.750334	0.76907	0.467432	0.736612	0.712027	0.875694	0.976402	0.551207	0.927485	0.667557	0.574578	0.855149	1.04314	0.859151	0.648177	0.540399	0.899903
TCGA-DD-A1EF-01A	high	0.768309	0.870948	0.930974	1.06635	0.889545	0.702816	0.803478	0.901789	0.736506	0.770305	0.813259	0.788002	0.760137	0.55312	0.753082	0.713746	0.884764	0.893714	0.532547	0.911713	0.69192	0.58642	0.901967	1.08262	0.873875	0.658366	0.450994	0.828227
TCGA-DD-A11D-01A	low	0.397816	0.721532	0.865718	1.06841	0.883041	0.630123	0.788886	0.928759	0.488733	0.658963	0.736304	0.709027	0.742078	0.566588	0.702798	0.740827	0.89374	0.906226	0.573518	0.906788	0.672797	0.539818	0.87095	1.03818	0.870417	0.668453	0.509406	0.926328
TCGA-G3-A6UC-01A	low	0.204536	0.610209	0.820974	1.0027	0.788376	0.659189	0.734661	0.886402	0.424643	0.627444	0.652369	0.664535	0.692371	0.48547	0.668639	0.655745	0.874382	0.916673	0.51889	0.898733	0.529585	0.422413	0.784033	0.965039	0.827993	0.614056	0.392202	0.844456
TCGA-WJ-A86L-01A	high	0.482138	0.745176	0.811742	0.978608	0.929411	0.628905	0.723467	0.87061	0.528645	0.672695	0.648488	0.64204	0.71433	0.509955	0.670181	0.678163	0.846098	0.933156	0.344996	0.867395	0.613764	0.26324	0.906174	1.04798	0.799334	0.632454	0.448301	0.902544
TCGA-CC-5263-01A	high	0.45772	0.877124	0.812056	1.0943	0.956212	0.76739	0.787676	0.897984	0.564754	0.730173	0.861737	0.744288	0.740773	0.630293	0.822864	0.815407	0.847896	0.96981	0.54504	0.931342	0.653333	0.645875	0.950783	1.04371	0.880663	0.671171	0.664043	0.923401
TCGA-DD-AAE6-01A	low	0.202022	0.71753	0.725385	0.986223	0.811985	0.633837	0.617419	0.833384	0.209065	0.610825	0.550737	0.585707	0.646824	0.481869	0.659661	0.589419	0.827313	0.953302	0.384804	0.844203	0.583275	0.331616	0.751261	1.01948	0.825645	0.544103	0.365865	0.833448
TCGA-K7-A6G5-01A	high	0.632553	0.811815	0.955037	1.04982	0.949166	0.738068	0.798362	0.923032	0.658904	0.713345	0.830204	0.74672	0.782444	0.597553	0.773503	0.753652	0.921349	0.980804	0.54096	0.937516	0.719561	0.509674	0.970233	1.05554	0.909353	0.725103	0.660035	0.952076
TCGA-DD-A1EL-01A	high	0.361204	0.816173	0.858772	1.04422	0.866523	0.715216	0.784216	0.940078	0.561385	0.676916	0.802541	0.726844	0.721361	0.523968	0.741799	0.777507	0.871774	0.900469	0.464722	0.924528	0.652577	0.502941	0.844206	1.04006	0.791709	0.699426	0.378958	0.920179
TCGA-G3-A7M6-01A	high	0.587977	0.801142	0.86466	1.0869	0.870508	0.676032	0.7661	0.880539	0.591621	0.619713	0.701088	0.726964	0.757774	0.592466	0.724646	0.725616	0.868379	0.938542	0.442826	0.912588	0.629076	0.511807	0.919164	1.04213	0.875374	0.662293	0.493166	0.932762
TCGA-DD-AAE4-01A	low	0.670554	0.882235	1.04335	1.05076	0.872735	0.647746	0.884269	0.948078	0.702252	0.605022	0.86304	0.756526	0.809791	0.561459	0.786034	0.726341	0.912416	0.938855	0.581431	0.897397	0.746019	0.70761	1.00712	1.06926	0.924061	0.708787	0.503697	0.940567
TCGA-MI-A75G-01A	low	0.337541	0.673801	0.828267	1.0404	0.84598	0.659428	0.73397	0.902939	0.428041	0.641984	0.612678	0.6246	0.696223	0.558526	0.691542	0.623708	0.860951	0.950767	0.496445	0.886691	0.609011	0.472165	0.835346	1.05557	0.811218	0.581621	0.60114	0.919004
TCGA-DD-AACQ-01A	low	0.264792	0.687644	0.78781	0.978131	0.851093	0.672515	0.693197	0.867218	0.30775	0.59367	0.581805	0.644018	0.680279	0.613957	0.674272	0.714869	0.860083	0.921033	0.450833	0.886717	0.551226	0.233322	0.765429	1.02616	0.838193	0.64417	0.572231	0.864784
TCGA-DD-AADV-01A	low	0.463664	0.78772	0.870454	1.04502	0.91296	0.710894	0.795433	0.918578	0.519196	0.689424	0.759102	0.678086	0.756835	0.599335	0.748379	0.737981	0.877137	0.964391	0.499517	0.903628	0.66369	0.523512	0.90262	1.05567	0.902481	0.68943	0.506437	0.881729
TCGA-LG-A9QD-01A	low	0.657941	0.744459	0.930852	1.04544	0.927478	0.701692	0.815041	0.897127	0.653474	0.673237	0.765384	0.699478	0.755645	0.624233	0.712757	0.801528	0.905286	0.887299	0.525902	0.897896	0.629475	0.593899	0.905612	1.01914	0.899118	0.698887	0.504775	0.934976
TCGA-CC-A8HV-01A	low	0.421261	0.741306	0.798264	1.0267	0.858466	0.642037	0.638432	0.785215	0.450829	0.636691	0.607172	0.660048	0.709606	0.534276	0.710643	0.728593	0.832215	0.908196	0.483897	0.883708	0.571358	0.431052	0.807996	1.01248	0.825608	0.590463	0.540263	0.869927
TCGA-GJ-A9DB-01A	high	0.427102	0.788051	0.838017	1.06165	0.944836	0.735076	0.799339	0.914975	0.55053	0.699277	0.831974	0.683441	0.779465	0.620708	0.739767	0.774814	0.89306	0.97573	0.552004	0.951397	0.664983	0.548196	0.932681	1.01254	0.919802	0.685016	0.470665	0.938839
TCGA-G3-AAV0-01A	low	0.53577	0.720492	0.913076	1.03585	0.858877	0.635202	0.817816	0.875906	0.560389	0.654871	0.658151	0.694286	0.75746	0.604295	0.709119	0.669071	0.883031	0.945907	0.513961	0.887415	0.661982	0.568571	0.860789	1.05675	0.855644	0.620094	0.479809	0.876848
TCGA-BC-A10Q-01A	high	0.363714	0.795949	0.868038	1.1086	0.930932	0.687618	0.770774	0.815146	0.529603	0.664131	0.756454	0.74218	0.763081	0.610508	0.724662	0.749252	0.835101	0.884014	0.555522	0.908686	0.684032	0.470582	0.892337	1.03368	0.914385	0.66655	0.429733	0.888919
TCGA-BC-A110-01A	low	0.667763	0.799255	0.969961	1.08216	0.949851	0.771826	0.896555	0.948563	0.661809	0.701563	0.933041	0.796284	0.876924	0.638052	0.805716	0.760877	0.921177	0.994163	0.644169	0.990545	0.823828	0.765318	1.06128	1.09241	0.951305	0.722405	0.79779	0.95815
TCGA-DD-AAW3-01A	low	0.328726	0.694614	0.837051	1.02817	0.836585	0.603709	0.713627	0.904874	0.466285	0.645083	0.654207	0.675478	0.706786	0.477757	0.704042	0.695342	0.862972	0.893568	0.546798	0.91364	0.627289	0.51277	0.798674	1.01803	0.842155	0.602786	0.46864	0.889839
TCGA-2Y-A9H7-01A	low	0.550153	0.808625	0.88088	1.06325	0.829604	0.713258	0.800502	0.875951	0.61737	0.780874	0.683328	0.745768	0.763701	0.534376	0.757132	0.780752	0.883982	0.91349	0.431949	0.914126	0.70063	0.471733	0.898134	1.02541	0.891809	0.633788	0.539332	0.946931
TCGA-CC-5260-01A	high	0.562554	0.840739	0.917228	1.09289	0.945509	0.740422	0.832065	0.899855	0.670036	0.680792	0.813397	0.799956	0.823936	0.656133	0.764533	0.762586	0.893289	0.958091	0.504092	0.901963	0.697091	0.619185	0.959204	1.0067	0.947808	0.706172	0.500354	0.947003
TCGA-DD-AAD3-01A	low	0.614843	0.825463	0.926746	1.07167	0.898018	0.741047	0.850813	0.939926	0.648297	0.672207	0.82	0.759208	0.81751	0.607505	0.796605	0.786191	0.912908	0.988895	0.595568	0.939026	0.701519	0.66616	0.939279	1.05153	0.94236	0.670816	0.585957	0.916576
TCGA-G3-AAV7-01A	high	0.488927	0.914676	0.83285	1.07494	0.943006	0.782245	0.813854	0.916294	0.561977	0.718875	0.87849	0.780143	0.771412	0.609967	0.845	0.817758	0.886532	0.99013	0.521919	0.967808	0.718685	0.589914	0.957712	1.06126	0.877067	0.673147	0.573775	0.929044
TCGA-DD-A39Y-01A	high	0.33074	0.810831	0.848482	1.03739	0.872135	0.697116	0.695033	0.904549	0.424718	0.69639	0.738875	0.692919	0.719238	0.595309	0.76348	0.726154	0.839739	0.953385	0.458356	0.943159	0.617463	0.497084	0.867455	1.00247	0.834458	0.675287	0.48201	0.909556
TCGA-K7-A5RG-01A	low	0.863517	0.980332	1.07323	1.09074	0.958227	0.810374	0.935415	0.935799	0.880899	0.756802	0.889465	0.804861	0.882108	0.614864	0.828797	0.809022	0.901646	0.982223	0.61392	0.925663	0.788255	0.616192	1.07302	1.10914	0.962633	0.782946	0.612076	0.945016
TCGA-G3-A25Y-01A	high	0.601033	0.894992	0.904726	1.07164	0.949038	0.755744	0.838366	0.902363	0.620244	0.677079	0.764264	0.803177	0.803492	0.564202	0.802517	0.780527	0.890846	0.952083	0.533666	0.917133	0.711409	0.661127	0.958257	1.06997	0.930581	0.730262	0.590005	0.964602
TCGA-DD-AACF-01A	high	0.505023	0.841847	0.908352	1.05258	0.942492	0.757142	0.813226	0.945505	0.595967	0.696403	0.825217	0.739322	0.774449	0.596031	0.778067	0.778119	0.902005	0.980972	0.538668	0.902605	0.708967	0.551425	0.955457	1.05035	0.907386	0.690371	0.611673	0.913588
TCGA-DD-AACN-01A	low	0.641305	0.819539	0.908136	1.06592	0.884429	0.715567	0.775918	0.909062	0.633114	0.695712	0.799806	0.761901	0.780174	0.5886	0.761255	0.764962	0.869665	0.924099	0.548957	0.900722	0.668774	0.581166	0.916921	1.04191	0.909522	0.706444	0.500004	0.939772
TCGA-DD-A1ED-01A	low	0.626852	0.780925	0.948138	1.05821	0.953028	0.796236	0.922505	0.942513	0.675216	0.696753	0.877785	0.804182	0.852457	0.590226	0.802848	0.835267	0.926012	0.961066	0.677921	0.978145	0.751591	0.785665	0.990965	1.07581	0.928177	0.729188	0.670852	0.94368
TCGA-DD-A39X-01A	high	0.575061	0.764891	0.914955	1.04762	0.908865	0.726991	0.820734	0.885607	0.584379	0.709801	0.787937	0.713713	0.790884	0.639918	0.709363	0.771816	0.894819	0.979776	0.542563	0.860553	0.752386	0.587624	0.931989	1.07503	0.891986	0.640224	0.530444	0.92045
TCGA-DD-AAEE-01A	high	0.340815	0.755128	0.855041	1.03927	0.784798	0.638938	0.778848	0.898609	0.434467	0.702816	0.665089	0.688365	0.709462	0.484361	0.737827	0.720145	0.864676	0.944996	0.461168	0.884912	0.535592	0.277764	0.794224	1.01452	0.836814	0.616376	0.393114	0.919403
TCGA-2Y-A9GU-01A	low	0.460036	0.765814	0.869545	1.03504	0.869887	0.727579	0.778379	0.88922	0.525294	0.63687	0.65837	0.726183	0.743768	0.546408	0.748233	0.665512	0.876929	0.983187	0.452792	0.892231	0.651201	0.52951	0.803927	1.04785	0.865316	0.558774	0.350274	0.860783
TCGA-CC-A7IE-01A	high	0.725024	0.935439	1.00018	1.07397	0.910742	0.745964	0.834441	0.901263	0.760967	0.750682	0.847096	0.818799	0.810033	0.601133	0.767023	0.788609	0.876938	0.960061	0.610449	0.896998	0.67724	0.635596	0.987311	1.06822	0.870321	0.723473	0.537486	0.935434
TCGA-WX-AA44-01A	high	0.571324	0.846242	0.891415	1.04756	0.908669	0.68043	0.788417	0.89397	0.536051	0.657707	0.714783	0.770986	0.776639	0.594353	0.789428	0.790423	0.91346	0.958716	0.480321	0.918939	0.679134	0.602333	0.91126	1.08226	0.887517	0.661604	0.542296	0.892611
TCGA-G3-A7M8-01A	low	0.430515	0.701821	0.788234	1.02917	0.898944	0.740746	0.814298	0.963917	0.527807	0.671369	0.770929	0.748189	0.7418	0.58138	0.733514	0.771288	0.893902	0.961604	0.521899	0.962128	0.715975	0.631289	0.882639	1.02588	0.910416	0.657385	0.43656	0.909386
TCGA-ED-A7XP-01A	low	0.532718	0.813006	0.894826	1.06249	0.920265	0.718774	0.786933	0.936966	0.584995	0.709202	0.785568	0.725625	0.795702	0.598176	0.785285	0.784472	0.896113	0.968359	0.546931	0.917881	0.65281	0.577238	0.910745	1.06054	0.885841	0.706537	0.581847	0.916352
TCGA-DD-AADY-01A	low	0.277843	0.775793	0.857016	1.05584	0.841429	0.661705	0.732026	0.88465	0.43424	0.654095	0.71648	0.718896	0.716885	0.533484	0.825382	0.731773	0.842017	0.974469	0.548247	0.847192	0.589922	0.473532	0.807102	1.06637	0.923385	0.622605	0.546122	0.851878
TCGA-MI-A75I-01A	high	0.351868	0.797086	0.878592	1.02374	0.891534	0.714427	0.781229	0.927087	0.471565	0.691776	0.745585	0.710768	0.708484	0.56305	0.760339	0.727267	0.895484	0.965276	0.470414	0.905459	0.63274	0.543626	0.893259	1.02224	0.867073	0.651251	0.600755	0.913718
TCGA-G3-A3CI-01A	low	0.653506	0.731136	0.944855	1.05957	0.937533	0.743535	0.856939	0.929138	0.710422	0.716248	0.80184	0.748963	0.789746	0.591975	0.776654	0.809563	0.900019	0.957127	0.60282	0.964271	0.723056	0.752085	0.982389	1.08643	0.909169	0.726788	0.72215	0.956601
TCGA-CC-A5UC-01A	low	0.618636	0.882009	0.923646	1.058	0.904908	0.733535	0.791693	0.927656	0.666183	0.713221	0.835918	0.753176	0.789353	0.622215	0.789317	0.784169	0.89811	0.979771	0.511406	0.92764	0.703081	0.623787	0.939318	1.05943	0.895703	0.702798	0.569129	0.89199
TCGA-FV-A496-01A	low	0.290829	0.615581	0.744584	1.00869	0.80132	0.630122	0.670755	0.86105	0.305673	0.671143	0.563697	0.599298	0.651361	0.499937	0.62463	0.675556	0.887908	0.969806	0.436634	0.883962	0.522788	0.416917	0.721073	1.02072	0.839379	0.588762	0.433219	0.881935
TCGA-DD-AACK-01A	high	0.348072	0.816193	0.890946	1.05672	0.840321	0.679746	0.748934	0.898265	0.486186	0.685821	0.751447	0.686111	0.756264	0.560563	0.754455	0.758411	0.869779	0.93848	0.535184	0.89478	0.585807	0.371917	0.869063	1.06143	0.857738	0.612155	0.495665	0.902582
TCGA-XR-A8TE-01A	low	0.408192	0.781361	0.856322	1.02133	0.826987	0.743937	0.787285	0.908222	0.538944	0.664856	0.749203	0.737642	0.739972	0.550106	0.75201	0.750966	0.879826	0.921758	0.585834	0.893543	0.582965	0.653022	0.835117	1.03763	0.861256	0.60603	0.470664	0.915401
TCGA-DD-A3A4-01A	low	0.196778	0.597191	0.77231	1.04044	0.921378	0.640751	0.729617	0.883107	0.367907	0.656962	0.642985	0.628477	0.684589	0.534147	0.668694	0.567609	0.883414	0.878055	0.499576	0.911379	0.562438	0.453205	0.737723	1.02996	0.78446	0.608331	0.462066	0.824989
TCGA-RC-A6M4-01A	low	0.149841	0.685832	0.781472	0.977695	0.846922	0.562928	0.757733	0.911845	0.367333	0.675133	0.624115	0.664671	0.655586	0.454345	0.643803	0.646702	0.813823	0.937788	0.444544	0.877272	0.524622	0.251839	0.725796	1.00811	0.810201	0.512774	0.251819	0.885936
TCGA-DD-A4ND-01A	high	0.595844	0.896849	0.943791	1.09784	0.941186	0.748548	0.866418	0.94374	0.672386	0.729274	0.906148	0.770362	0.838455	0.613692	0.818574	0.80323	0.893056	0.975107	0.601578	0.953251	0.742774	0.699139	0.995312	1.04959	0.97563	0.695093	0.62489	0.956469
TCGA-ZP-A9D2-01A	high	0.637125	0.834616	0.821448	1.10444	0.904154	0.792698	0.770441	0.90198	0.627991	0.59738	0.750466	0.743067	0.764327	0.607529	0.79457	0.779568	0.904746	0.947201	0.503456	0.917251	0.63482	0.566261	0.889225	1.07586	0.909035	0.676206	0.508611	0.950654
TCGA-DD-AADI-01A	low	0.758771	0.860826	1.03142	1.08535	0.887842	0.750296	0.855753	0.914715	0.73268	0.679895	0.832637	0.81875	0.824751	0.607688	0.774881	0.830318	0.898087	0.970858	0.599021	0.904708	0.735984	0.72598	0.997798	1.08472	0.922657	0.717828	0.597731	0.933781
TCGA-CC-A7IL-01A	low	0.148555	0.688814	0.817616	1.002	0.812521	0.653712	0.70664	0.900762	0.388079	0.615154	0.664261	0.633627	0.620569	0.539111	0.613553	0.662958	0.829892	0.951812	0.529824	0.887071	0.502153	0.421997	0.733853	0.998177	0.821663	0.519081	0.427955	0.829449
TCGA-DD-AACV-01A	low	0.179916	0.777285	0.767581	1.02265	0.825371	0.637226	0.674286	0.885222	0.430221	0.640045	0.626044	0.675651	0.650785	0.516719	0.681163	0.645109	0.815059	0.936535	0.507457	0.829174	0.585267	0.374786	0.775781	1.01427	0.819239	0.593902	0.22403	0.816269
TCGA-DD-AAD1-01A	high	0.840032	0.88722	0.973279	1.09394	0.951878	0.736828	0.8587	0.922017	0.826683	0.758754	0.862905	0.823045	0.855056	0.656025	0.782969	0.79334	0.913232	1.00949	0.61552	0.927346	0.726486	0.713395	0.984868	1.05781	0.955892	0.769571	0.60372	0.940164
TCGA-DD-AAVV-01A	high	0.734999	0.881799	0.967672	1.08124	0.958837	0.77644	0.898575	0.954349	0.716183	0.708413	0.897712	0.811687	0.846702	0.590802	0.812174	0.843351	0.921623	0.99481	0.586787	0.921011	0.754407	0.623043	1.00929	1.06998	0.938636	0.772581	0.650661	0.947073
TCGA-ED-A8O5-01A	low	0.509883	0.815161	0.894074	1.04042	0.875827	0.683561	0.760047	0.912733	0.551355	0.699339	0.696252	0.733711	0.720028	0.531804	0.783341	0.690218	0.857642	0.907864	0.555378	0.856806	0.610896	0.576967	0.840577	1.04817	0.863999	0.658302	0.595917	0.888734
TCGA-ED-A97K-01A	high	0.631999	0.791219	0.864429	1.13063	0.947569	0.751822	0.82851	0.9244	0.632659	0.650922	0.83798	0.789464	0.822625	0.734353	0.805406	0.77519	0.923261	0.985891	0.497742	0.940187	0.696554	0.645107	0.973615	1.0323	0.901368	0.696587	0.584486	0.921287
TCGA-UB-A7MB-01A	high	0.202703	0.7729	0.801425	1.02125	0.859042	0.668864	0.693263	0.887877	0.370192	0.724709	0.658772	0.694993	0.688724	0.563554	0.760436	0.629412	0.868275	0.904899	0.446531	0.874296	0.566021	0.294125	0.809558	1.01323	0.846304	0.644464	0.575461	0.899302
TCGA-CC-5264-01A	high	0.503085	0.869469	0.889409	1.06871	0.914303	0.70518	0.715299	0.895059	0.460968	0.688476	0.757651	0.70345	0.732264	0.566492	0.82473	0.790977	0.895352	0.962536	0.474085	0.907104	0.613727	0.543265	0.86485	1.06152	0.860652	0.629982	0.502709	0.887379
TCGA-ED-A66Y-01A	high	0.459894	0.760888	0.765063	1.03087	0.841645	0.65854	0.644137	0.839128	0.428177	0.669474	0.585949	0.715779	0.649578	0.484336	0.673501	0.653569	0.793005	0.95262	0.347873	0.823342	0.566137	0.442597	0.799709	1.07117	0.825336	0.581575	0.475596	0.858644
TCGA-KR-A7K7-01A	high	0.630007	0.925543	0.999712	1.04163	0.882168	0.638034	0.844707	0.930019	0.626954	0.664292	0.758057	0.745917	0.753464	0.573845	0.777045	0.784527	0.885465	0.911508	0.454923	0.855946	0.620183	0.525162	0.974288	1.06464	0.824529	0.706197	0.487446	0.892497
TCGA-XR-A8TC-01A	low	0.30346	0.820117	0.79811	1.03148	0.853362	0.664825	0.705315	0.873543	0.435858	0.7116	0.65592	0.666642	0.728007	0.521809	0.713377	0.700594	0.862172	0.944051	0.538524	0.872835	0.607541	0.460895	0.823351	1.05762	0.844943	0.584383	0.457564	0.881465
TCGA-G3-A3CG-01A	high	0.566084	0.796602	0.902233	1.03959	0.942844	0.741175	0.817541	0.915181	0.58556	0.710051	0.67746	0.691305	0.771739	0.57478	0.767245	0.724851	0.909471	0.932414	0.496487	0.923717	0.655894	0.579047	0.917939	1.05722	0.910547	0.686666	0.655846	0.983149
TCGA-BC-A112-01A	high	0.486307	0.83211	0.828974	1.0888	0.897336	0.777754	0.793932	0.888261	0.534722	0.689461	0.778378	0.774239	0.757371	0.625241	0.782621	0.755454	0.901995	0.980202	0.474633	0.917571	0.677756	0.558244	0.909861	1.04424	0.907542	0.649519	0.479149	0.922432
TCGA-ED-A4XI-01A	low	0.578553	0.778489	0.955778	1.07631	0.936927	0.716711	0.846782	0.920546	0.684742	0.677009	0.868682	0.795918	0.82914	0.619889	0.74942	0.808163	0.910752	0.979671	0.544919	0.950877	0.753643	0.627018	1.0092	1.08969	0.951223	0.698547	0.598322	0.913703
TCGA-2Y-A9GT-01A	low	0.71319	0.860948	1.02267	1.08404	0.891069	0.713865	0.923627	0.93793	0.72656	0.671322	0.816962	0.76933	0.824818	0.582027	0.758978	0.797284	0.905224	0.966524	0.532881	0.928169	0.671771	0.563192	0.975464	1.07319	0.94047	0.699417	0.469874	0.903583
TCGA-DD-AACX-01A	high	0.40884	0.795926	0.856453	1.01892	0.872418	0.694928	0.789434	0.849454	0.61316	0.657862	0.757264	0.668493	0.726325	0.465202	0.695079	0.742327	0.807972	0.960755	0.499383	0.876057	0.602553	0.460399	0.856664	1.0114	0.824007	0.550855	0.350137	0.876257
TCGA-DD-A1EB-01A	low	0.386465	0.714692	0.903026	1.04451	0.887792	0.682349	0.785961	0.848487	0.54253	0.646571	0.756059	0.719651	0.735845	0.499879	0.7546	0.710905	0.893484	0.96802	0.528489	0.911964	0.637508	0.500725	0.869729	1.05404	0.878896	0.621221	0.56387	0.89894
TCGA-DD-AACE-01A	low	0.515192	0.739297	0.848491	1.02962	0.883674	0.610212	0.732196	0.899341	0.534128	0.634525	0.713283	0.695018	0.712295	0.473704	0.712322	0.725403	0.89813	0.888994	0.506601	0.898042	0.636154	0.516362	0.837413	1.02711	0.879629	0.559345	0.492914	0.850869
TCGA-2Y-A9H9-01A	low	0.383581	0.771555	0.878615	1.04939	0.878107	0.688237	0.797065	0.915647	0.478595	0.682901	0.742667	0.70806	0.734359	0.512762	0.705985	0.661286	0.900546	0.962589	0.551292	0.904623	0.667543	0.553906	0.914023	1.02474	0.875084	0.642399	0.570433	0.93165
TCGA-CC-5262-01A	high	0.624435	0.865586	0.977545	1.07255	0.980217	0.77634	0.806474	0.95939	0.634532	0.723872	0.860206	0.77995	0.828177	0.642914	0.794905	0.827056	0.924921	1.00123	0.536726	0.926977	0.726025	0.650811	1.00753	1.05343	0.952399	0.698302	0.721256	0.9477
TCGA-G3-AAV2-01A	low	0.332813	0.611803	0.790265	1.02594	0.878821	0.696024	0.755384	0.919215	0.501862	0.659106	0.723759	0.712234	0.725422	0.507114	0.658121	0.674738	0.900822	0.944724	0.549858	0.882622	0.621711	0.618041	0.842505	0.998768	0.825766	0.655912	0.433234	0.91443
TCGA-DD-A4NN-01A	low	0.349065	0.743028	0.799731	1.03032	0.878848	0.61332	0.708266	0.910095	0.481178	0.67417	0.720589	0.723532	0.732403	0.535084	0.748514	0.694688	0.859568	0.909449	0.449951	0.871196	0.660358	0.532441	0.864054	1.03918	0.838488	0.588117	0.485366	0.879272
TCGA-DD-AACZ-01A	high	0.747916	0.957658	1.00773	1.09161	0.949496	0.785407	0.879272	0.923371	0.824595	0.757117	0.938592	0.808286	0.782651	0.596974	0.781358	0.845703	0.902963	0.939504	0.586528	0.998675	0.798374	0.804155	1.04903	1.07151	0.900956	0.771703	0.570698	0.918455
TCGA-DD-AAE0-01A	high	0.533542	0.787586	0.896132	1.0628	0.849519	0.618765	0.707941	0.860121	0.487368	0.598851	0.746665	0.714778	0.742824	0.624401	0.738755	0.725101	0.866759	0.964789	0.494156	0.878895	0.603874	0.499042	0.875383	1.04379	0.898281	0.599865	0.456901	0.891029
TCGA-YA-A8S7-01A	high	0.573904	0.889464	0.910382	1.11234	0.949517	0.815693	0.834773	0.921273	0.646637	0.703142	0.973435	0.803801	0.821023	0.567351	0.792398	0.830917	0.886577	0.982277	0.52978	0.948783	0.790215	0.666333	1.06058	1.04413	0.904364	0.766302	0.572639	0.958835
TCGA-2Y-A9GY-01A	high	0.722084	0.924042	1.03896	1.08328	0.923999	0.751175	0.843946	0.918703	0.742864	0.631679	0.908593	0.780696	0.790849	0.676655	0.803103	0.760245	0.871312	0.928232	0.552655	0.903169	0.734243	0.672811	1.06509	1.08433	0.847892	0.742266	0.553159	0.962138
TCGA-UB-A7ME-01A	low	0.763571	0.874857	0.988627	1.09415	0.909186	0.722544	0.847204	0.905534	0.742937	0.666628	0.836348	0.772998	0.81226	0.578436	0.761755	0.770226	0.909785	1.0234	0.565367	0.896903	0.675449	0.53287	0.978735	1.05891	0.908122	0.7185	0.449429	0.897576
TCGA-ED-A8O6-01A	high	0.438166	0.790367	0.877036	1.05093	0.890745	0.647886	0.756735	0.885201	0.515479	0.723364	0.733072	0.711721	0.743527	0.565412	0.71061	0.760618	0.861899	0.952508	0.449461	0.911624	0.596227	0.514005	0.900387	1.03658	0.84582	0.653897	0.476986	0.868488
TCGA-ZP-A9D4-01A	low	0.268357	0.701199	0.801807	1.02753	0.831718	0.624053	0.748304	0.877048	0.412372	0.68076	0.694067	0.697165	0.689058	0.461644	0.663287	0.699503	0.882225	0.91365	0.461711	0.872219	0.611951	0.427727	0.808009	1.03546	0.823577	0.591944	0.471328	0.8819
TCGA-DD-A1EH-01A	high	0.589266	0.861157	0.868875	1.07075	0.928417	0.741172	0.795335	0.952324	0.604414	0.679305	0.69251	0.769028	0.729547	0.597165	0.785689	0.727804	0.847387	0.914347	0.479744	0.89161	0.674453	0.618728	0.871423	1.06854	0.908474	0.701235	0.608656	0.902344
TCGA-DD-A11A-01A	high	0.214194	0.759229	0.827392	1.0222	0.817008	0.702834	0.734526	0.910316	0.419099	0.737901	0.68617	0.660963	0.697292	0.570923	0.751486	0.705511	0.90191	0.952307	0.534741	0.941473	0.626026	0.507628	0.852258	1.01966	0.869195	0.686161	0.573905	0.933182
TCGA-RC-A7SF-01A	low	0.421642	0.802978	0.921278	1.05073	0.844396	0.658149	0.74252	0.881767	0.54773	0.685101	0.748417	0.634044	0.738077	0.541888	0.730283	0.635049	0.854963	0.939975	0.480637	0.875773	0.598452	0.43303	0.870141	1.03421	0.871029	0.640235	0.425648	0.889811
TCGA-HP-A5N0-01A	low	0.575062	0.678123	0.894601	1.04574	0.91874	0.699581	0.830084	0.935746	0.619504	0.642081	0.807787	0.768422	0.781347	0.631582	0.742265	0.763416	0.897556	0.937675	0.540495	0.917442	0.713457	0.627038	0.905988	1.06825	0.913362	0.73845	0.614352	0.917377
TCGA-DD-A73E-01A	low	0.210725	0.646338	0.779843	1.00501	0.83402	0.626702	0.715092	0.900713	0.419442	0.603244	0.666013	0.68131	0.668793	0.559054	0.696171	0.614601	0.869101	0.92246	0.55778	0.895735	0.538136	0.624573	0.682816	0.994654	0.807758	0.616663	0.353521	0.846877
TCGA-G3-A5SL-01A	low	0.379288	0.763454	0.868169	1.03415	0.868618	0.689758	0.780277	0.909719	0.511214	0.729954	0.726906	0.705984	0.746723	0.448543	0.737321	0.718398	0.900443	0.90235	0.565514	0.90258	0.615944	0.599636	0.84149	1.02808	0.846429	0.665208	0.494301	0.891551
TCGA-2Y-A9H6-01A	high	0.675904	0.801026	0.94959	1.08195	0.928293	0.751767	0.856872	0.911299	0.698216	0.721663	0.825155	0.809299	0.835443	0.532051	0.735965	0.802337	0.917017	0.999396	0.582981	0.915851	0.74595	0.691587	0.986982	1.09129	0.913488	0.739202	0.59233	0.899777
TCGA-WX-AA47-01A	low	0.45171	0.668575	0.771107	0.991632	0.892519	0.612125	0.651593	0.834773	0.485716	0.58225	0.456591	0.574903	0.689647	0.532366	0.695333	0.637249	0.904026	0.964195	0.544603	0.843108	0.584622	0.437652	0.765489	0.992412	0.745226	0.542978	0.454133	0.881004
TCGA-MR-A520-01A	low	0.504017	0.689676	0.903244	1.0391	0.895528	0.749604	0.812966	0.912528	0.592558	0.74106	0.762865	0.719031	0.746345	0.527799	0.697838	0.703553	0.892433	0.905254	0.494902	0.937364	0.661861	0.612134	0.892634	1.07429	0.886633	0.672921	0.536542	0.902125
TCGA-DD-A3A1-01A	high	0.405803	0.812219	0.9443	1.04386	0.869199	0.630741	0.773727	0.907006	0.557415	0.661453	0.767088	0.731862	0.733676	0.569768	0.722275	0.800779	0.892566	0.95249	0.481241	0.926564	0.676861	0.558407	0.996542	1.03574	0.894558	0.699492	0.68582	0.923527
TCGA-DD-AADF-01A	low	0.602575	0.810454	0.920201	1.02877	0.905187	0.592621	0.7573	0.882621	0.570978	0.647243	0.697671	0.668297	0.703166	0.513527	0.736893	0.690869	0.881366	0.949648	0.443087	0.840699	0.617015	0.425233	0.914923	1.03612	0.835429	0.589228	0.416242	0.846353
TCGA-G3-A7M7-01A	high	0.384355	0.670545	0.875367	1.04842	0.930311	0.704208	0.761031	0.887782	0.479436	0.664612	0.743352	0.676973	0.745873	0.579333	0.696324	0.713933	0.902962	0.968702	0.500172	0.912283	0.608674	0.514139	0.85964	1.03544	0.891424	0.616857	0.608302	0.900559
TCGA-DD-AADQ-01A	low	0.416916	0.791572	0.941667	1.03843	0.867141	0.684426	0.780572	0.914357	0.521809	0.633954	0.713359	0.6913	0.724477	0.589323	0.754806	0.772983	0.893048	0.924682	0.401986	0.845427	0.593409	0.462608	0.875532	0.996305	0.879262	0.667037	0.603344	0.906024
TCGA-DD-AAVX-01A	high	0.540524	0.795413	0.970007	1.06184	0.881738	0.697638	0.848588	0.951198	0.626912	0.719486	0.759625	0.753439	0.780143	0.596488	0.767871	0.769875	0.883285	0.913306	0.544202	0.928066	0.671749	0.499027	0.962745	1.03033	0.882803	0.666335	0.570832	0.93107
TCGA-MI-A75E-01A	high	0.675029	0.801417	0.967245	1.05834	0.894809	0.747942	0.836497	0.931343	0.647477	0.713375	0.825839	0.756139	0.80756	0.610612	0.762371	0.783221	0.917552	0.977112	0.562973	0.959527	0.702781	0.610862	0.985742	1.05447	0.934039	0.701255	0.66126	0.944207
TCGA-GJ-A3OU-01A	high	0.740812	0.941978	1.00551	1.11476	0.982336	0.845162	0.952285	0.994598	0.799808	0.728964	1.00928	0.853043	0.899017	0.692909	0.845971	0.889558	0.947639	1.00951	0.594219	0.974232	0.863501	0.774969	1.12209	1.11182	0.961973	0.785453	0.700916	0.966832
TCGA-DD-A11B-01A	low	0.324422	0.768428	0.844367	1.03031	0.865104	0.697942	0.729052	0.872971	0.468875	0.67081	0.626114	0.715736	0.725875	0.552058	0.7277	0.738248	0.881185	0.946981	0.509988	0.906618	0.655473	0.59718	0.805556	1.07273	0.873317	0.63477	0.467575	0.858392
TCGA-LG-A6GG-01A	high	0.318097	0.748739	0.810116	1.04545	0.886068	0.660974	0.725654	0.880503	0.451311	0.710729	0.690833	0.640556	0.703794	0.596068	0.770419	0.775571	0.859191	0.888661	0.493155	0.902568	0.595272	0.344965	0.836293	1.03476	0.881225	0.637907	0.532869	0.952604
TCGA-CC-A7IJ-01A	high	0.579121	0.954962	1.03515	1.12212	0.998148	0.792281	0.881342	0.903037	0.694534	0.684916	0.908514	0.836598	0.81988	0.636401	0.869472	0.785187	0.939561	0.972855	0.525758	0.963875	0.788017	0.543563	1.06572	0.968907	0.923724	0.750078	0.351838	0.968929
TCGA-DD-AACA-01A	high	0.531208	0.785664	0.873272	1.04335	0.816264	0.681546	0.758001	0.894888	0.550433	0.735041	0.719023	0.716888	0.715963	0.561612	0.753451	0.716446	0.83369	0.922964	0.527353	0.885223	0.583231	0.461285	0.804718	1.06128	0.820378	0.654497	0.445209	0.861675
TCGA-DD-A39V-01A	high	0.500876	0.816409	1.01029	1.04986	0.833737	0.725044	0.819029	0.933881	0.647555	0.639504	0.772767	0.772189	0.782969	0.530736	0.768113	0.681203	0.89483	0.901249	0.487109	0.894637	0.697918	0.653004	0.991117	1.00989	0.876656	0.69315	0.566853	0.911011
TCGA-2Y-A9GS-01A	high	0.434228	0.836029	0.859432	1.05439	0.93195	0.740879	0.78739	0.951208	0.525017	0.697998	0.791843	0.761339	0.77424	0.605822	0.772733	0.779551	0.885019	0.97868	0.45092	0.950614	0.718551	0.494829	0.927942	1.05703	0.886353	0.687295	0.461478	0.938021
TCGA-DD-AACW-01A	low	0.476974	0.823064	0.904591	1.05479	0.8641	0.759202	0.789028	0.903235	0.579744	0.783843	0.693054	0.738961	0.752512	0.567218	0.772782	0.674784	0.870078	0.839432	0.461997	0.859014	0.630029	0.568584	0.874738	1.07417	0.846377	0.68124	0.455664	0.884099
TCGA-FV-A3R2-01A	high	0.271052	0.782593	0.872617	1.02328	0.868477	0.683295	0.725652	0.882313	0.4894	0.739465	0.733768	0.692629	0.711361	0.557386	0.750066	0.73861	0.891639	0.935611	0.544389	0.913021	0.607345	0.415101	0.861761	1.07539	0.909864	0.563635	0.602208	0.87746
TCGA-ZP-A9CY-01A	low	0.613053	0.764635	0.891473	1.0687	0.94733	0.740762	0.80974	0.93829	0.659065	0.640773	0.853371	0.728313	0.802437	0.597639	0.770861	0.797868	0.907213	0.947498	0.514137	0.953703	0.715957	0.646697	0.94317	1.07016	0.927769	0.696557	0.637547	0.89897
TCGA-NI-A8LF-01A	low	0.417397	0.7111	0.878845	1.02811	0.866726	0.695569	0.795061	0.922391	0.416385	0.715042	0.691476	0.714671	0.740149	0.541763	0.712094	0.705268	0.876169	0.937971	0.635813	0.874277	0.651426	0.562101	0.859073	1.06237	0.859884	0.672624	0.42484	0.871153
TCGA-DD-AAE2-01A	low	0.648038	0.819499	0.956983	1.07814	0.886554	0.722342	0.817749	0.928648	0.679763	0.695859	0.817369	0.763216	0.789618	0.615194	0.753305	0.764835	0.89495	0.937474	0.544058	0.923457	0.715485	0.552135	0.965435	1.08575	0.916023	0.688369	0.583925	0.900816
TCGA-5C-A9VG-01A	high	0.43459	0.787554	0.844876	1.03602	0.913879	0.74665	0.742835	0.881766	0.464938	0.669321	0.737271	0.708033	0.739564	0.528151	0.796314	0.70183	0.905614	0.953405	0.570048	0.92382	0.667781	0.719228	0.832948	1.00229	0.824931	0.612189	0.344816	0.894705
TCGA-KR-A7K8-01A	low	0.668721	0.853964	1.01353	1.07727	0.88921	0.755352	0.853656	0.937004	0.69588	0.692887	0.842346	0.777083	0.798837	0.569258	0.758398	0.74941	0.881033	0.99162	0.582489	0.935459	0.750643	0.661979	1.01194	1.03875	0.910669	0.764383	0.568212	0.896773
TCGA-ZP-A9CZ-01A	high	0.716856	0.916003	0.956088	1.0717	0.947344	0.750421	0.852465	0.943329	0.722787	0.735625	0.836127	0.790095	0.818682	0.610241	0.829867	0.737548	0.922415	0.977431	0.562923	0.954707	0.798658	0.675676	0.995025	1.04478	0.923577	0.755837	0.616338	0.898931
TCGA-EP-A12J-01A	low	0.399999	0.728719	0.872933	1.02684	0.859056	0.666594	0.795539	0.913387	0.546905	0.702756	0.711744	0.706845	0.715875	0.57562	0.766312	0.655421	0.898417	0.931961	0.510415	0.889931	0.613659	0.425199	0.852163	1.021	0.857734	0.66307	0.49529	0.901475
TCGA-DD-A4NV-01A	high	0.475989	0.717696	0.88586	1.04366	0.89301	0.72212	0.829457	0.919396	0.528089	0.666326	0.821561	0.707251	0.774248	0.563284	0.718495	0.750469	0.875402	0.894423	0.561103	0.924943	0.667976	0.607325	0.912291	1.05263	0.897388	0.67229	0.593936	0.925212
TCGA-BC-A3KF-01A	low	0.354215	0.729115	0.853787	1.03814	0.861172	0.659349	0.746055	0.904647	0.455512	0.660072	0.702265	0.663546	0.717132	0.603391	0.747168	0.662268	0.890458	0.904917	0.451405	0.873684	0.633316	0.578785	0.852968	1.05641	0.880988	0.604608	0.451956	0.888685
TCGA-XR-A8TD-01A	high	0.661208	0.926238	1.03057	1.08825	0.9492	0.767503	0.864078	0.968661	0.75414	0.703924	0.936067	0.810686	0.842011	0.618225	0.778175	0.79223	0.909782	1.01078	0.549107	0.965923	0.760407	0.629327	1.07652	1.06545	0.933776	0.74567	0.623237	0.976289
TCGA-DD-A4NK-01A	low	0.319781	0.672594	0.841331	1.01585	0.889327	0.664475	0.771206	0.926438	0.493593	0.66011	0.723489	0.66116	0.711623	0.533959	0.714054	0.621897	0.870516	0.914133	0.441694	0.898894	0.600063	0.465028	0.856848	1.03091	0.898856	0.655419	0.494697	0.862176
TCGA-DD-AAVQ-01A	low	0.917048	0.954372	1.06059	1.09402	0.912478	0.785337	0.906492	0.934486	0.871399	0.792719	0.848967	0.837222	0.833574	0.635104	0.837192	0.825799	0.924281	0.983841	0.606095	0.906798	0.746366	0.778626	1.04158	1.09678	0.91267	0.737114	0.547203	0.925068
TCGA-RC-A7S9-01A	low	0.612853	0.831837	0.899351	1.05702	0.857801	0.65293	0.778131	0.854551	0.583388	0.633187	0.699377	0.732944	0.75336	0.59462	0.80535	0.748753	0.877488	0.981402	0.394791	0.911095	0.668011	0.535371	0.891246	1.07562	0.820566	0.665004	0.485604	0.899528
TCGA-BC-A8YO-01A	high	0.572773	0.948625	0.972073	1.07832	0.909537	0.777625	0.85293	0.903616	0.632318	0.720753	0.825994	0.792966	0.786743	0.616267	0.8193	0.7883	0.858368	0.975458	0.505854	0.917245	0.646581	0.458659	0.986763	1.06351	0.896688	0.691047	0.500348	0.869017
TCGA-DD-AADP-01A	low	0.643728	0.844702	0.912538	1.07286	0.92434	0.74167	0.784682	0.893023	0.647641	0.750156	0.79129	0.725055	0.782528	0.655376	0.786346	0.762516	0.890377	0.965236	0.549102	0.950625	0.622655	0.527464	0.910882	1.04306	0.92416	0.71762	0.619758	0.921469
TCGA-2Y-A9H4-01A	low	0.477702	0.736671	0.919538	1.0356	0.853332	0.722674	0.81097	0.894596	0.51352	0.714601	0.777917	0.696471	0.768017	0.546416	0.760422	0.70908	0.907818	0.956354	0.483925	0.896648	0.635002	0.491563	0.919	1.02411	0.897574	0.692709	0.49168	0.890129
TCGA-DD-A1EA-01A	high	0.630503	0.848591	0.938315	1.05217	0.909988	0.675046	0.838563	0.917508	0.682797	0.749198	0.80904	0.749765	0.754424	0.504884	0.796926	0.77115	0.861581	0.944012	0.569425	0.876169	0.643625	0.421757	0.927429	1.02377	0.866919	0.668968	0.396034	0.913219
TCGA-CC-A3MC-01A	high	0.474691	0.837723	0.853473	1.05796	0.926689	0.724295	0.797291	0.903509	0.448825	0.702921	0.762036	0.806114	0.790742	0.642727	0.797801	0.75526	0.902476	1.00373	0.481353	0.899194	0.715353	0.538366	0.927414	1.05523	0.91429	0.671669	0.639446	0.91218
TCGA-DD-AACP-01A	high	0.497562	0.843365	0.868512	1.03891	0.861692	0.772378	0.728432	0.918781	0.543716	0.672518	0.72936	0.687129	0.746081	0.550387	0.78964	0.71326	0.875773	0.920849	0.470169	0.889395	0.608511	0.560444	0.85422	1.03976	0.781319	0.712137	0.509464	0.885796
TCGA-G3-A7M5-01A	low	0.304983	0.703385	0.929408	1.01104	0.885769	0.719638	0.793196	0.877292	0.466487	0.663795	0.670444	0.694598	0.709455	0.560945	0.674566	0.694255	0.846847	0.945784	0.480127	0.890506	0.617472	0.499576	0.925775	1.00263	0.883634	0.65841	0.542133	0.870255
TCGA-DD-A4NS-01A	high	0.65916	0.805744	0.986856	1.09669	0.934966	0.750836	0.908212	0.945762	0.65751	0.691744	0.883088	0.811567	0.852467	0.648433	0.808062	0.790657	0.915106	0.97381	0.649027	0.979235	0.751523	0.708814	1.0122	1.06817	0.958146	0.743949	0.629995	0.938134
TCGA-WX-AA46-01A	low	0.487657	0.69626	0.866009	1.04245	0.883802	0.731267	0.85084	0.919876	0.569471	0.659952	0.797014	0.723116	0.764054	0.579447	0.742299	0.720329	0.88403	0.918911	0.574082	0.931232	0.729481	0.610486	0.931613	1.03731	0.866088	0.674751	0.678493	0.917891
TCGA-O8-A75V-01A	high	0.693055	0.829657	0.963557	1.06383	0.959101	0.705572	0.840663	0.946699	0.686623	0.69128	0.851854	0.783099	0.805969	0.603106	0.76912	0.816073	0.915994	0.989077	0.484007	0.924636	0.731883	0.682316	1.00371	1.06904	0.90154	0.668254	0.588848	0.960116
TCGA-DD-AACH-01A	high	0.419368	0.863369	0.862696	1.07401	0.895861	0.754759	0.810516	0.893894	0.503013	0.653546	0.797464	0.771287	0.741086	0.640441	0.828408	0.754175	0.918942	0.98521	0.519592	0.925998	0.630307	0.577899	0.871593	1.02732	0.906912	0.764278	0.612817	0.92267
TCGA-DD-A73D-01A	low	0.331883	0.611505	0.80748	0.982789	0.739442	0.61853	0.683121	0.891119	0.387989	0.624586	0.614919	0.661928	0.644575	0.432457	0.702287	0.660623	0.787748	0.87322	0.511028	0.877397	0.506414	0.367538	0.737338	0.967727	0.801092	0.53899	0.391358	0.825825
TCGA-FV-A495-01A	low	0.698305	0.840465	0.97951	1.03509	0.916272	0.737617	0.889305	0.913744	0.669901	0.694389	0.837598	0.735558	0.814211	0.623693	0.80172	0.764854	0.901472	0.989488	0.546607	0.927199	0.744368	0.610743	1.011	1.07114	0.903902	0.659224	0.558879	0.933804
TCGA-G3-AAV4-01A	low	0.276294	0.741512	0.881729	1.02456	0.795517	0.685889	0.803768	0.889031	0.47452	0.622285	0.681673	0.73342	0.700637	0.543579	0.751602	0.659951	0.873787	0.953832	0.573408	0.888569	0.581431	0.521718	0.824845	1.00101	0.856071	0.611885	0.409543	0.888983
TCGA-BC-A10W-01A	high	0.455023	0.893247	0.856817	1.07518	0.950477	0.806703	0.825446	0.92853	0.560749	0.740654	0.844353	0.787196	0.764374	0.655005	0.85453	0.781914	0.857806	0.940688	0.516898	0.963015	0.708506	0.497717	0.964964	1.03422	0.890077	0.680254	0.623619	0.877175
TCGA-DD-A1EK-01A	low	0.337321	0.764481	0.869775	1.06389	1.0103	0.680937	0.814817	0.969916	0.581833	0.697671	0.86718	0.742459	0.780349	0.581317	0.762236	0.74096	0.894636	0.976687	0.522758	0.954992	0.735131	0.572558	1.05283	1.06089	0.902321	0.728905	0.559943	0.940322
TCGA-DD-AAD6-01A	low	0.190646	0.832874	0.807316	1.00775	0.804994	0.631063	0.691527	0.882469	0.373105	0.746085	0.690918	0.69832	0.684232	0.572586	0.709208	0.658237	0.809129	0.872342	0.478413	0.884536	0.566306	0.331892	0.863351	1.05961	0.777747	0.558023	0.360239	0.883854
TCGA-G3-A3CH-01A	low	0.635016	0.827164	0.936111	1.04989	0.889538	0.771996	0.837134	0.910737	0.663413	0.700607	0.75337	0.78436	0.782498	0.622294	0.794832	0.75364	0.906315	1.00455	0.513425	0.901603	0.689486	0.664095	0.926967	1.05713	0.933651	0.750268	0.571004	0.918107
TCGA-DD-A4NO-01A	high	0.341618	0.739571	0.879862	1.05183	0.916484	0.752647	0.789167	0.89122	0.522626	0.714533	0.719848	0.725873	0.760683	0.551671	0.743029	0.7247	0.894232	0.916088	0.476951	0.930319	0.673458	0.49768	0.882208	1.03879	0.894802	0.711181	0.477113	0.952552
TCGA-2Y-A9H8-01A	high	0.639584	0.841037	0.966695	1.05852	0.908164	0.679581	0.840522	0.912204	0.650165	0.660751	0.801057	0.768291	0.768674	0.55706	0.767718	0.690877	0.841615	0.971742	0.424838	0.877059	0.717859	0.60222	0.980901	1.07329	0.900781	0.614279	0.525588	0.866109
TCGA-DD-A3A8-01A	low	0.319179	0.693932	0.864296	1.03098	0.866285	0.703056	0.733683	0.883391	0.400122	0.673824	0.639441	0.707892	0.718403	0.495125	0.71425	0.617737	0.904357	0.942977	0.53521	0.888654	0.613112	0.620799	0.798274	0.999685	0.83269	0.66617	0.511724	0.89138
TCGA-LG-A9QC-01A	low	0.230921	0.723249	0.829506	1.04556	0.869584	0.656286	0.759403	0.925018	0.453185	0.666006	0.675012	0.724217	0.723415	0.552761	0.721251	0.678219	0.856294	0.973124	0.520037	0.877776	0.60293	0.512023	0.784465	1.02459	0.805347	0.622668	0.419702	0.909386
TCGA-DD-A1EI-01A	high	0.559807	0.840735	0.893994	1.06923	0.931338	0.772879	0.810581	0.916619	0.611815	0.668574	0.838033	0.774336	0.801423	0.620383	0.811335	0.791887	0.901488	0.967478	0.546606	0.938683	0.702583	0.652551	0.927035	1.05817	0.939673	0.685223	0.626574	0.953287
TCGA-K7-A5RF-01A	low	0.755095	0.817931	0.967433	1.06939	0.94775	0.779091	0.881486	0.953004	0.763493	0.715732	0.92552	0.797414	0.845485	0.651887	0.80205	0.801411	0.919805	0.923683	0.675576	0.978739	0.794682	0.70704	1.02296	1.07786	0.963171	0.739942	0.727541	0.971919
TCGA-DD-AACT-01A	low	0.636023	0.839746	0.971237	1.07056	0.949258	0.652555	0.838157	0.929825	0.661849	0.672962	0.790919	0.770869	0.813796	0.568271	0.77298	0.766351	0.906013	0.966689	0.44706	0.902142	0.70152	0.589872	0.970025	1.11383	0.906356	0.742796	0.733225	0.906782
TCGA-DD-A73B-01A	low	0.226484	0.764852	0.821343	1.03058	0.832711	0.686926	0.707445	0.887086	0.432912	0.698265	0.633257	0.684769	0.724189	0.555955	0.712846	0.645871	0.859677	0.959779	0.446662	0.890261	0.630183	0.456754	0.840568	1.04912	0.84905	0.628595	0.604329	0.873606
TCGA-BC-A10Z-01A	high	0.156384	0.707515	0.7331	0.978013	0.860252	0.586263	0.591913	0.896274	0.326063	0.690112	0.625043	0.567119	0.619778	0.502664	0.617054	0.621721	0.833394	0.915309	0.416102	0.886393	0.590572	0.271526	0.740639	1.02333	0.821494	0.493397	0.518766	0.868796
TCGA-DD-AAEK-01A	low	0.79465	0.907827	1.00682	1.10417	0.930636	0.722384	0.858987	0.935305	0.788578	0.743038	0.8397	0.808015	0.836109	0.557398	0.825839	0.780797	0.925129	0.94454	0.538272	0.935844	0.75498	0.593067	1.0043	1.06269	0.908265	0.718622	0.503485	0.934075
TCGA-G3-A3CK-01A	high	0.633737	0.816628	0.959146	1.0544	0.901201	0.701558	0.830061	0.914814	0.650232	0.720873	0.802511	0.751894	0.784562	0.565411	0.785143	0.771945	0.874808	0.905249	0.554103	0.907657	0.649145	0.590401	0.898809	1.03426	0.851202	0.673916	0.435821	0.882022
TCGA-DD-A1EJ-01A	high	0.353787	0.809782	0.850756	1.05325	0.90165	0.654475	0.767551	0.921462	0.526295	0.684257	0.76246	0.741009	0.748254	0.518559	0.72817	0.734853	0.863925	0.862468	0.414161	0.906355	0.645657	0.550466	0.912042	1.06955	0.792405	0.639771	0.449344	0.899243
TCGA-DD-AACU-01A	high	0.570156	0.787344	0.91471	1.06319	0.916769	0.679401	0.794826	0.914401	0.572728	0.662286	0.786853	0.729595	0.789493	0.619792	0.758141	0.796706	0.896994	0.969749	0.532184	0.907336	0.632253	0.537428	0.908606	1.09665	0.903726	0.677912	0.489176	0.950844
TCGA-ZS-A9CE-01A	low	0.246139	0.649022	0.731606	0.992124	0.83906	0.649157	0.687362	0.841653	0.335665	0.645048	0.544922	0.582579	0.668551	0.52025	0.680844	0.632331	0.847014	0.897917	0.36239	0.890599	0.580877	0.403138	0.830098	1.0336	0.795051	0.56524	0.350975	0.881232
TCGA-2Y-A9H2-01A	high	0.52001	0.802752	0.875959	1.07896	0.898969	0.753058	0.847565	0.898828	0.574104	0.680488	0.769548	0.706103	0.768059	0.704793	0.698823	0.765026	0.890411	0.968089	0.442632	0.935275	0.653621	0.495047	0.930725	1.04059	0.894941	0.63096	0.545419	0.92131
TCGA-CC-5261-01A	high	0.811733	0.916854	0.949522	1.11571	0.942298	0.729398	0.853421	0.906483	0.791057	0.757572	0.842157	0.810285	0.852033	0.574989	0.844394	0.768765	0.93572	0.972045	0.568675	0.951795	0.76288	0.679733	0.981111	1.07706	0.952291	0.670607	0.563126	0.968507
TCGA-ZP-A9D1-01A	high	0.591959	0.805522	0.924479	1.09099	0.922294	0.756241	0.860102	0.944593	0.60064	0.719552	0.799555	0.745012	0.80347	0.576973	0.75518	0.772403	0.912832	0.972335	0.554255	0.918865	0.722166	0.555098	0.933906	1.06085	0.917184	0.710829	0.746819	0.950988
TCGA-ZP-A9D0-01A	low	0.488627	0.704206	0.837629	1.02611	0.914891	0.680028	0.773315	0.900463	0.452725	0.628299	0.741483	0.668835	0.741796	0.524327	0.715735	0.700916	0.861121	0.994359	0.573363	0.891078	0.687749	0.542619	0.844973	1.04133	0.865418	0.580629	0.503456	0.878952
TCGA-CC-A7IK-01A	high	0.27016	0.757678	0.808618	1.00582	0.841336	0.727986	0.673148	0.906192	0.430749	0.638044	0.634412	0.691127	0.679744	0.498064	0.707377	0.653049	0.855968	0.939128	0.471775	0.891932	0.540152	0.49485	0.760742	1.02086	0.793258	0.68747	0.36556	0.878161
TCGA-WQ-AB4B-01A	low	0.458249	0.777112	0.891	1.05303	0.920341	0.647963	0.777304	0.910604	0.529155	0.709703	0.735473	0.716815	0.767947	0.61306	0.772346	0.775136	0.908041	0.913023	0.56395	0.886002	0.688696	0.536818	0.938169	1.04281	0.905175	0.704627	0.595619	0.966418
TCGA-FV-A4ZQ-01A	low	0.708325	0.949921	1.03283	1.07938	0.883623	0.788591	0.899924	0.950077	0.764722	0.763592	0.848308	0.825839	0.822269	0.622015	0.861123	0.778864	0.911008	0.921952	0.580864	0.898792	0.704638	0.684576	1.00154	1.06985	0.857243	0.690303	0.47904	0.888699
TCGA-G3-A25S-01A	low	0.356381	0.824392	0.909087	1.02461	0.902352	0.598352	0.770723	0.918776	0.517973	0.640243	0.704597	0.697136	0.719123	0.566114	0.704478	0.716315	0.887935	0.901853	0.540769	0.889761	0.70323	0.539813	0.944589	1.00954	0.840374	0.653677	0.590203	0.917637
TCGA-NI-A4U2-01A	low	0.360098	0.686383	0.828301	1.02096	0.87282	0.708572	0.783568	0.885019	0.453212	0.650056	0.758035	0.706854	0.727429	0.502689	0.725213	0.713009	0.853102	0.938557	0.562738	0.923546	0.616645	0.514298	0.871222	1.00322	0.886451	0.647925	0.460194	0.901361
TCGA-RC-A7SK-01A	low	0.398836	0.672085	0.838457	1.04363	0.844251	0.667598	0.693788	0.831434	0.447987	0.616564	0.612391	0.630877	0.68765	0.544237	0.677464	0.703917	0.829493	0.892586	0.407023	0.895127	0.555301	0.387368	0.77625	1.05965	0.848437	0.582369	0.36849	0.885322
TCGA-DD-AADS-01A	low	0.62019	0.753698	1.01799	1.02633	0.803326	0.712234	0.811162	0.933264	0.590736	0.636471	0.794214	0.734943	0.768018	0.564059	0.736664	0.677639	0.876849	0.964376	0.604973	0.897087	0.722653	0.535061	0.974614	1.02687	0.891663	0.57266	0.517184	0.868612
TCGA-DD-A73F-01A	low	0.616556	0.933608	1.04438	1.08781	0.907896	0.701377	0.918808	0.962809	0.69719	0.664882	0.831182	0.766623	0.823802	0.654096	0.822659	0.729382	0.908084	0.957174	0.567604	0.938179	0.739367	0.628339	1.00672	1.06356	0.93649	0.707566	0.558467	0.908183
TCGA-DD-A11C-01A	low	0.530187	0.841902	0.895373	1.04133	0.918751	0.745612	0.824398	0.945173	0.55145	0.709027	0.751998	0.760891	0.759568	0.634116	0.782999	0.707188	0.879911	0.909863	0.565061	0.931816	0.701648	0.646858	0.920169	1.02242	0.912146	0.727667	0.502711	0.921397
TCGA-FV-A23B-01A	high	0.580218	0.898862	0.913064	1.07385	0.869284	0.716535	0.837333	0.895069	0.655904	0.791638	0.777701	0.756347	0.775242	0.574914	0.765428	0.760921	0.860936	0.914553	0.555006	0.902428	0.672966	0.562027	0.920688	1.07749	0.919661	0.674297	0.624603	0.892196
TCGA-DD-AACA-02B	low	0.252308	0.731616	0.791352	1.00271	0.769764	0.666022	0.698855	0.826874	0.350951	0.723597	0.54644	0.648618	0.612551	0.548421	0.684198	0.594842	0.801783	0.882502	0.536243	0.88591	0.542341	0.317223	0.768021	1.00585	0.814084	0.607028	0.469931	0.890705
TCGA-DD-AADD-01A	high	0.430159	0.826963	0.89677	1.01785	0.853254	0.705735	0.75124	0.952767	0.534111	0.686662	0.657624	0.712561	0.711318	0.537291	0.734052	0.691207	0.827637	0.908438	0.428348	0.897531	0.588219	0.488109	0.831602	1.05343	0.797282	0.617091	0.390797	0.839559
TCGA-DD-AACO-01A	low	0.536909	0.751109	0.934179	1.01595	0.836064	0.656032	0.736467	0.89916	0.493968	0.723818	0.730031	0.711688	0.758213	0.58113	0.740023	0.767163	0.91129	0.966369	0.568854	0.886328	0.648851	0.678066	0.966495	1.06409	0.898428	0.64318	0.508744	0.873772
TCGA-DD-AAED-01A	low	0.458056	0.760521	0.854237	1.02282	0.883342	0.628319	0.694205	0.8625	0.56726	0.68989	0.677351	0.68405	0.701997	0.573813	0.742685	0.702618	0.864604	0.910934	0.4761	0.905302	0.602798	0.334978	0.864009	1.03492	0.823357	0.566189	0.516811	0.872704
TCGA-BC-A10X-01A	low	0.626269	0.816555	0.930897	1.07025	0.946235	0.75503	0.856947	0.950829	0.684828	0.716946	0.885933	0.782062	0.82759	0.629811	0.791605	0.753666	0.918841	0.925628	0.611411	0.969952	0.759848	0.65438	0.990637	1.07782	0.932586	0.768422	0.677357	0.916088
TCGA-DD-A39Z-01A	low	0.366446	0.733243	0.892514	1.00577	0.78272	0.595549	0.708964	0.881983	0.33694	0.699108	0.604817	0.674185	0.688583	0.565531	0.696045	0.652356	0.864606	0.905264	0.508272	0.833906	0.558059	0.531544	0.795395	1.01716	0.853118	0.590421	0.451774	0.891653
TCGA-DD-AACB-01A	high	0.740892	0.863609	1.02078	1.03762	0.912689	0.651577	0.835966	0.946763	0.724517	0.734745	0.850249	0.771648	0.769804	0.553665	0.787365	0.709856	0.922623	0.915123	0.490122	0.881982	0.640504	0.667568	0.989844	1.06348	0.876865	0.703144	0.455532	0.895154
TCGA-DD-AADG-01A	low	0.366111	0.630375	0.862331	0.998872	0.810003	0.617928	0.746983	0.886236	0.422451	0.65457	0.616069	0.664838	0.699574	0.455117	0.666875	0.660221	0.836553	0.931268	0.542273	0.842298	0.548888	0.555449	0.739532	0.987808	0.811321	0.642494	0.38736	0.844122
TCGA-DD-AAW1-01A	low	0.372632	0.686212	0.830582	1.03135	0.869614	0.627456	0.790455	0.892435	0.453189	0.664258	0.658548	0.683648	0.715788	0.521597	0.704083	0.693437	0.866575	0.925593	0.562707	0.881637	0.578766	0.547366	0.810065	1.00502	0.8322	0.636984	0.422693	0.90359
TCGA-DD-AAC9-01A	low	0.783915	0.810535	0.969117	1.07213	0.956264	0.764164	0.849469	0.926657	0.724103	0.691277	0.868209	0.758473	0.817467	0.608557	0.775148	0.777663	0.925054	0.947376	0.554334	0.944378	0.783191	0.639127	0.998957	1.04332	0.942861	0.709421	0.654208	0.934573
TCGA-G3-A25Z-01A	low	0.366697	0.77718	0.861456	1.05899	0.918565	0.754334	0.78052	0.898853	0.484003	0.708673	0.813997	0.701102	0.759874	0.589836	0.767843	0.788875	0.883574	0.922858	0.482971	0.931893	0.642812	0.601776	0.925556	1.06173	0.889224	0.67016	0.585612	0.917953
TCGA-DD-A4NF-01A	high	0.325274	0.654798	0.823543	1.01874	0.867645	0.698012	0.761531	0.872316	0.451285	0.591499	0.679448	0.727076	0.706426	0.449324	0.667918	0.680855	0.873457	0.871167	0.563162	0.889029	0.591037	0.535576	0.789611	0.98537	0.812523	0.571393	0.415984	0.902156
TCGA-G3-A25V-01A	high	0.650377	0.818377	0.961172	1.07985	0.945595	0.788542	0.885895	0.947172	0.671434	0.729541	0.879948	0.767046	0.842847	0.642388	0.793534	0.808237	0.912076	0.979476	0.59985	0.955307	0.723031	0.711962	1.0152	1.06535	0.941463	0.706198	0.667315	0.94817
TCGA-G3-AAV5-01A	high	0.506016	0.788804	0.90481	1.02286	0.842183	0.682902	0.73605	0.881977	0.63045	0.673882	0.73075	0.690977	0.710441	0.473023	0.723997	0.737118	0.874468	0.945328	0.532637	0.884117	0.615376	0.556221	0.848075	1.01792	0.802335	0.608374	0.419215	0.845133
TCGA-BD-A2L6-01A	low	0.393038	0.813722	0.919255	1.04883	0.850142	0.71805	0.796523	0.905636	0.52077	0.655033	0.72437	0.684663	0.758995	0.619301	0.787579	0.731192	0.882199	0.933513	0.555147	0.879526	0.652183	0.60701	0.920361	1.0789	0.861411	0.690213	0.576639	0.892498
TCGA-XR-A8TF-01A	low	0.415181	0.800074	0.885553	1.0422	0.831511	0.702755	0.759762	0.870452	0.522314	0.672596	0.603846	0.717819	0.723476	0.504479	0.718539	0.662969	0.829643	0.946265	0.551455	0.87411	0.638124	0.420264	0.823277	0.982244	0.831487	0.640369	0.529317	0.810291
TCGA-DD-AAVP-01A	low	0.500004	0.71976	0.903017	1.01329	0.862211	0.642794	0.806814	0.884855	0.519381	0.586187	0.740084	0.730001	0.747288	0.530553	0.729759	0.732396	0.955384	0.979569	0.542617	0.861729	0.638151	0.660962	0.855632	1.00702	0.832989	0.597376	0.571656	0.879099
TCGA-MI-A75C-01A	high	0.419009	0.788877	0.952006	1.03238	0.889865	0.697045	0.766517	0.886207	0.524576	0.60056	0.721362	0.688236	0.735278	0.571847	0.725029	0.76903	0.874014	0.955879	0.504506	0.895663	0.615184	0.384656	0.928917	1.03756	0.807624	0.627045	0.604396	0.947106
TCGA-DD-A39W-01A	low	0.511951	0.756581	0.872719	1.05009	0.865874	0.715472	0.802287	0.929448	0.607266	0.665336	0.737509	0.7769	0.699614	0.512515	0.764922	0.749556	0.864444	0.852555	0.548816	0.922407	0.614851	0.669855	0.847932	1.04265	0.844124	0.643963	0.480696	0.933296
TCGA-DD-A4NA-01A	high	0.490121	0.804196	0.859511	1.1081	0.947167	0.745582	0.83176	0.867686	0.650174	0.618759	0.904147	0.729034	0.743396	0.59136	0.752495	0.762015	0.891448	0.980334	0.538194	0.952044	0.682493	0.532893	0.95141	0.984423	0.908878	0.718004	0.607284	0.928659
TCGA-DD-AAVY-01A	high	0.292175	0.630897	0.839901	1.01071	0.784848	0.616502	0.758775	0.891029	0.482919	0.560257	0.586056	0.678692	0.705731	0.41018	0.685555	0.648843	0.84595	0.896875	0.498332	0.878519	0.59555	0.216663	0.75674	0.975846	0.83636	0.563513	0.547104	0.825028
TCGA-DD-A1EC-01A	high	0.724117	0.927032	1.1051	1.11809	0.957133	0.764941	0.996536	0.952633	0.761903	0.696664	0.919136	0.862828	0.817123	0.666991	0.866656	0.798821	0.920839	1.00772	0.606766	0.943853	0.764235	0.653778	1.04544	1.08534	0.940063	0.807998	0.551189	0.911878
TCGA-5C-AAPD-01A	high	0.768567	0.904226	0.990693	1.0723	0.93272	0.747274	0.849061	0.908904	0.758648	0.645459	0.894895	0.816524	0.817547	0.595984	0.79841	0.801919	0.888615	0.981161	0.539053	0.886838	0.776116	0.602364	1.04113	1.07056	0.927125	0.739145	0.553759	0.934403
TCGA-BC-4073-01B	high	0.700906	0.950319	0.993108	1.12293	1.01696	0.803782	0.859454	0.984851	0.770419	0.701837	0.946343	0.807429	0.824078	0.635463	0.864412	0.865411	0.890291	0.975676	0.57052	0.937409	0.79768	0.666727	1.0722	1.06412	0.93139	0.755768	0.792887	0.966776
TCGA-WQ-A9G7-01A	high	0.451582	0.792517	0.810655	1.03735	0.884516	0.63228	0.702375	0.869449	0.47747	0.6281	0.685427	0.755712	0.709217	0.594474	0.699487	0.728641	0.904417	1.04765	0.531607	0.867882	0.598475	0.527845	0.844653	1.07165	0.828813	0.607609	0.479728	0.918755
TCGA-CC-A7II-01A	high	0.394462	0.75332	0.792561	1.02433	0.817762	0.753655	0.599005	0.848501	0.325377	0.553949	0.74972	0.684291	0.672049	0.550433	0.752398	0.76554	0.816664	0.973763	0.596016	0.906164	0.636953	0.486915	0.843406	0.954624	0.803309	0.638547	0.379382	0.913638
TCGA-CC-A8HS-01A	low	0.482107	0.813476	0.835393	1.04506	0.825125	0.682508	0.721963	0.852608	0.495018	0.650369	0.664049	0.664233	0.677912	0.524755	0.765065	0.709382	0.86446	0.914318	0.519521	0.906229	0.604882	0.502044	0.828022	1.03481	0.846547	0.630564	0.529391	0.860994
TCGA-DD-AAEA-01A	low	0.548163	0.871497	0.970541	1.03501	0.861971	0.722516	0.807607	0.909171	0.574388	0.678379	0.751347	0.716001	0.771546	0.548341	0.75958	0.753122	0.900056	0.972639	0.497138	0.917728	0.660724	0.576207	0.897542	1.05457	0.879196	0.687409	0.502572	0.845571
