# Supplementary material for: Development of a Toll-Like Receptor-Based Gene Signature That Can Predict Prognosis, Tumor Microenvironment, and Chemotherapy Response for Hepatocellular Carcinoma
Source: Front Mol Biosci. 2021 Sep 21;8:729789. doi: 10.3389/fmolb.2021.729789 (PMC8490642; doi:10.3389/fmolb.2021.729789)
Supplement: Supplementary file 2 [file DataSheet1.ZIP › Original Source Data/Figure 9/Figure 9D.xlsx]

## Sheet: Sheet1
si-NC	si-MAP2K2#1	si-MAP2K2#2
201	97	87
187	110	95
178	102	91
