# Supplementary material for: Development of a Toll-Like Receptor-Based Gene Signature That Can Predict Prognosis, Tumor Microenvironment, and Chemotherapy Response for Hepatocellular Carcinoma
Source: Front Mol Biosci. 2021 Sep 21;8:729789. doi: 10.3389/fmolb.2021.729789 (PMC8490642; doi:10.3389/fmolb.2021.729789)
Supplement: Supplementary file 6 [file Table1.XLSX]

## Sheet: Sheet1
AKT1
AKT2
AKT3
CASP8
CCL3
CCL4
CCL5
CD14
CD40
CD80
CD86
CHUK
CTSK
CXCL10
CXCL11
CXCL8
CXCL9
FADD
FOS
IFNA1
IFNA10
IFNA13
IFNA14
IFNA16
IFNA17
IFNA2
IFNA21
IFNA4
IFNA5
IFNA6
IFNA7
IFNA8
IFNAR1
IFNAR2
IFNB1
IKBKB
IKBKE
IKBKG
IL12A
IL12B
IL1B
IL6
IRAK1
IRAK4
IRF3
IRF5
IRF7
JUN
LBP
LY96
MAP2K1
MAP2K2
MAP2K3
MAP2K4
MAP2K6
MAP2K7
MAP3K7
MAP3K8
MAPK1
MAPK10
MAPK11
MAPK12
MAPK13
MAPK14
MAPK3
MAPK8
MAPK9
MYD88
NFKB1
NFKBIA
PIK3CA
PIK3CB
PIK3CD
PIK3CG
PIK3R1
PIK3R2
PIK3R3
PIK3R5
RAC1
RELA
RIPK1
SPP1
STAT1
TAB1
TAB2
TBK1
TICAM1
TICAM2
TIRAP
TLR1
TLR2
TLR3
TLR4
TLR5
TLR6
TLR7
TLR8
TLR9
TNF
TOLLIP
TRAF3
TRAF6
